# Supplementary material for: Prevalence and geographic variation of abdominal obesity in 7- and 9-year-old children in Greece; World Health Organization Childhood Obesity Surveillance Initiative 2010
Source: BMC Public Health. 2017 Jan 28;17:126. doi: 10.1186/s12889-017-4061-x (PMC5273825; doi:10.1186/s12889-017-4061-x)
Supplement: Additional file 2: — Raw data. (XLS 1170 kb) [file 12889_2017_4061_MOESM2_ESM.xls]

## Sheet: EXAMINERS RECORD FORM
ID4	ID1	EXAM2	ΕΧΑΜ3Β	EXAM3C		EXAM4	EXAM7	ID3	ID2		EXAM9	EXAM10b	EXAM11	EXAM12	EXAM14A	ΕΧΑΜ15Α	ΕΧΑΜ16Α	ΕΧΑΜ18
q4_child_idcode	q2_country_code	q5_child_sex	q6_child_birth_month	q6_child_birth_year		q7_child_urbanization_grade	q8_child_grade	q9_class_idcode	q10_school_idcode		q11_child_measurement_date	q12a_child_measurement_time	q13_child_consent	q14_child_refusal_reason	q15_child_weight_1	q16_child_height_1	q17_child_waist_circumference_1	q17_or_q21_child_clothing
1	GRE	2	7	2003		1	2	782	78		2011-01-21	1899-12-31 10:00:00	1	9	30.9	129.6	61	2
2	GRE	2	6	2003		1	2	782	78		2011-01-21	1899-12-31 10:00:00	1	9	27.6	130.1	55.5	2
3	GRE	1	6	2003		1	2	782	78		2011-01-21	1899-12-31 10:00:00	1	9	25.6	127.5	55	2
4	GRE	2	7	2003		1	2	782	78		2011-01-21	1899-12-31 10:00:00	1	9	23.6	133.3	50.5	2
5	GRE	1	2	2003		1	2	782	78		2011-01-21	1899-12-31 10:00:00	1	9	20.3	112.4	47.5	2
6	GRE	2	4	2003		1	2	782	78		2011-01-21	1899-12-31 10:00:00	1	9	22.6	122	52.5	2
7	GRE	2	8	2003		1	2	782	78		2011-01-21	1899-12-31 10:00:00	1	9	26.5	123.2	56.5	2
8	GRE	2	7	2003		1	2	782	78		2011-01-21	1899-12-31 10:00:00	1	9	26.1	127.7	52	2
9	GRE	2	3	2003		1	2	782	78		2011-01-21	1899-12-31 10:00:00	1	9	48.8	141.5	77	2
10	GRE	1	6	2003		1	2	782	78		2011-01-21	1899-12-31 10:00:00	1	9	29.9	128.5	61	2
11	GRE	1	8	2003		1	2	782	78		2011-01-21	1899-12-31 10:00:00	1	9	23.3	118	55	2
12	GRE	1	2	2003		1	2	782	78		2011-01-21	1899-12-31 09:00:00	1	9	36.4	132	71	2
13	GRE	2	6	2003		1	2	782	78		2011-01-21	1899-12-31 09:00:00	1	9	26.6	130.4	53.5	2
14	GRE	2	10	2003		1	2	782	78		2011-01-21	1899-12-31 09:00:00	1	9	20	118.3	52	2
15	GRE	2	7	2003		1	2	782	78		2011-01-21	1899-12-31 09:00:00	1	9	35.5	124.9	66.5	2
16	GRE	2	10	2003		1	2	782	78		2011-01-21	1899-12-31 09:00:00	1	9	25.5	123.1	51.5	2
17	GRE	2	10	2003		1	2	782	78		2011-01-21	1899-12-31 09:00:00	1	9	29.5	127.8	58.5	2
18	GRE	2	6	2003		1	2	782	78		2011-01-21	1899-12-31 09:00:00	1	9	23.6	123	53	2
19	GRE	1	7	2003		1	2	782	78		2011-01-21	1899-12-31 09:00:00	1	9	26.9	138	55.5	2
20	GRE	2	11	2003		1	2	782	78		2011-01-21	1899-12-31 09:00:00	1	9	30.1	127	57	2
21	GRE	1	7	2003		1	2	782	78		2011-01-21	1899-12-31 09:00:00	1	9	25.9	125.5	56	2
22	GRE	2	5	2003		1	2	782	78		2011-01-21	1899-12-31 09:00:00	1	9	21.9	128	50	2
23	GRE	2	8	2003		1	2	782	78		2011-01-21	1899-12-31 09:00:00	1	9	23.9	130.6	53	2
24	GRE	1	9	2003		1	2	782	78		2011-01-21	1899-12-31 09:00:00	1	9	18.6	114.8	49.5	2
25	GRE	2	2	2003		1	2	782	78		2011-01-21	1899-12-31 09:00:00	1	9	39.2	131.9	70.5	2
26	GRE	1	10	2003		1	2	782	78		2011-01-21	1899-12-31 09:00:00	1	9	33	130.6	59	2
27	GRE	1	3	2003		1	2	782	78		2011-01-21	1899-12-31 09:00:00	1	9	29.3	131.6	56.5	2
28	GRE	1	8	2003		1	2	782	78		2011-01-21	1899-12-31 09:00:00	1	9	25.8	126	53	2
29	GRE	2	11	2003		1	2	782	78		2011-01-31	1899-12-31 09:50:00	1	9	33.5	123.5	74.9	4
30	GRE	2	3	2003		1	2	782	78		2011-01-31	1899-12-31 09:50:00	1	9	34.9	127.6	76.5	4
31	GRE	2	4	2003		1	2	782	78		2011-01-31	1899-12-31 09:30:00	1	9	36.4	134.7	70.7	4
32	GRE	1	6	2003		1	2	782	78		2010-11-20	1899-12-31 09:15:00	1	9	22.2	120.2	49.2	2
33	GRE	2	3	2003		1	2	782	78		2010-11-20	1899-12-31 09:15:00	1	9	27.7	127.7	24.7	2
34	GRE	2	4	2003		1	2	782	78		2010-11-20	1899-12-31 09:40:00	1	9	35.9	134.2	63.2	2
35	GRE	2	5	2003		1	2	782	78		2010-11-20	1899-12-31 11:00:00	1	9	21.5	122.2	50.2	2
36	GRE	2	6	2003		1	2	782	78		2010-11-20	1899-12-31 09:45:00	1	9	34.8	134.2	63.2	2
37	GRE	2	9	2003		1	2	782	78		2010-11-20	1899-12-31 10:00:00	1	9	38.9	138.7	66.2	2
38	GRE	2	8	2003		1	2	782	78		2010-12-20	1899-12-31 10:00:00	1	9	32.7	130.2	66.2	2
39	GRE	2	3	2003		1	2	782	78		2010-12-20	1899-12-31 10:00:00	1	9	26.1	126.7	51.7	2
40	GRE	2	6	2003		1	2	782	78		2010-12-20	1899-12-31 09:55:00	1	9	38.9	130.7	69.7	2
41	GRE	2	6	2003		1	2	782	78		2010-12-20	1899-12-31 09:35:00	1	9	34.6	130.2	70.2	2
42	GRE	2	1	2003		1	2	782	78		2010-12-20	1899-12-31 10:00:00	1	9	23	125.7	51.7	2
43	GRE	2	5	2003		1	2	752	75		2011-01-27	1899-12-31 10:00:00	1	9	32.9	129	62	2
44	GRE	2	2	2003		1	2	752	75		2011-01-27	1899-12-31 10:00:00	1	9	48.8	142.5	75	2
45	GRE	1	2	2003		1	2	752	75		2011-01-27	1899-12-31 10:00:00	1	9	25.3	131	56	2
46	GRE	2	2	2003		1	2	752	75		2011-01-27	1899-12-31 10:00:00	1	9	23.7	124	52	2
47	GRE	1	7	2003		1	2	752	75		2011-01-27	1899-12-31 10:00:00	1	9	21.6	122	52	2
48	GRE	1	2	2003		1	2	752	75		2011-01-27	1899-12-31 10:00:00	1	9	21.5	122	52	2
49	GRE	1	8	2003		1	2	752	75		2011-01-27	1899-12-31 10:00:00	1	9	30.1	134	58	2
50	GRE	2	3	2003		1	2	752	75		2011-01-27	1899-12-31 10:00:00	1	9	44.2	136	77	2
51	GRE	2	5	2003		1	2	752	75		2011-01-27	1899-12-31 10:00:00	1	9	32.1	136.5	57	2
52	GRE	2	2	2003		1	2	752	75		2011-01-27	1899-12-31 10:00:00	1	9	30.1	129	52	2
53	GRE	1	8	2002		1	2	752	75		2011-01-27	1899-12-31 10:00:00	1	9	33	139	60	2
54	GRE	1	1	2003		1	2	752	75		2011-02-02	1899-12-31 10:55:00	1	9	27.4	128.2	60.2	3
55	GRE	2	6	2003		1	2	752	75		2011-02-02	1899-12-31 10:40:00	1	9	28.2	131.4	56.2	3
56	GRE	2	3	2003		1	2	752	75		2011-02-02	1899-12-31 11:05:00	1	9	27.3	134.8	56.7	3
57	GRE	1	1	2002		1	2	752	75		2011-02-02	1899-12-31 11:00:00	1	9	24.9	127.8	58.2	3
58	GRE	1	9	2003		1	2	752	75		2011-02-03	1899-12-31 10:50:00	1	9	27	131.1	61.7	3
59	GRE	1	1	2003		1	2	752	75		2011-02-03	1899-12-31 10:55:00	1	9	28.3	125.7	64.2	3
60	GRE	1	8	2003		1	2	752	75		2011-02-03	1899-12-31 11:15:00	1	9	31.6	128.7	67.4	3
61	GRE	2	11	2003		1	2	752	75		2011-02-03	1899-12-31 11:30:00	1	9	25.5	125.8	60.7	3
62	GRE	1	11	2003		1	2	752	75		2011-02-02	1899-12-31 10:35:00	1	9	28.1	124.3	65.7	3
63	GRE	2	3	2003		1	2	752	75		2011-02-03	1899-12-31 11:20:00	1	9	25.3	134.6	60.2	3
64	GRE	2	4	2003		1	2	752	75		2010-12-22	1899-12-31 09:30:00	1	9	26.1	120.7	61.2	2
65	GRE	1	9	2003		1	2	752	75		2010-12-22	1899-12-31 09:30:00	1	9	29.2	131.2	60.2	2
66	GRE	2	7	2003		1	2	752	75		2010-12-22	1899-12-31 09:30:00	1	9	28.7	126.2	57.2	2
67	GRE	1	12	2003		1	2	752	75		2010-12-22	1899-12-31 09:30:00	1	9	26.3	125.7	59.2	2
68	GRE	1	3	2003		1	2	752	75		2010-12-23	1899-12-31 08:30:00	1	9	37.8	142.2	63.2	2
69	GRE	2	9	2003		1	2	752	75		2010-12-23	1899-12-31 08:30:00	1	9	33.7	130.2	61.2	2
70	GRE	1	5	2003		1	2	752	75		2010-12-23	1899-12-31 08:30:00	1	9	46.4	138.2	72.2	2
71	GRE	1	6	2003		1	2	792	79		2011-01-18	1899-12-31 12:00:00	1	9	28.5	126.9	58	2
72	GRE	1	6	2003		1	2	792	79		2011-01-18	1899-12-31 12:00:00	1	9	45.2	136.5	94.5	2
73	GRE	2	3	2003		1	2	792	79		2011-01-18	1899-12-31 12:00:00	1	9	27.7	126.5	55.5	2
74	GRE	1	7	2003		1	2	792	79		2011-01-18	1899-12-31 12:00:00	1	9	28.9	130.5	60.5	2
75	GRE	1	4	2003		1	2	792	79		2011-01-18	1899-12-31 12:00:00	1	9	37.4	133.6	63	2
76	GRE	1	6	2003		1	2	792	79		2011-01-18	1899-12-31 12:00:00	1	9	25.7	130.5	55.5	2
77	GRE	2	11	2003		1	2	792	79		2011-01-18	1899-12-31 12:00:00	1	9	31.3	129.4	59	2
78	GRE	1	7	2003		1	2	792	79		2011-01-18	1899-12-31 12:00:00	1	9	39.3	128	71	2
79	GRE	2	1	2003		1	2	792	79		2011-01-18	1899-12-31 12:00:00	1	9	27.9	125	55.5	2
80	GRE	2	5	2003		1	2	792	79		2011-01-18	1899-12-31 12:00:00	1	9	38.3	132	62.5	2
81	GRE	2	10	2003		1	2	792	79		2011-02-09	1899-12-31 13:00:00	1	9	22.7	122.2	54.2	3
82	GRE	2	4	2003		1	2	792	79		2011-02-09	1899-12-31 13:00:00	1	9	31.9	122.2	67.2	3
83	GRE	2	8	2003		1	2	792	79		2011-02-09	1899-12-31 13:00:00	1	9	29.6	132.2	63.2	3
84	GRE	1	4	2003		1	2	792	79		2011-02-09	1899-12-31 13:00:00	1	9	35.7	129.2	66.2	3
85	GRE	2	6	2003		1	2	792	79		2011-02-09	1899-12-31 12:55:00	1	9	26.3	130.2	53.2	3
86	GRE	2	7	2003		1	2	792	79		2011-02-09	1899-12-31 12:50:00	1	9	28	128.7	58.2	3
87	GRE	1	4	2003		1	2	792	79		2011-02-09	1899-12-31 12:50:00	1	9	24.8	124.2	56.2	3
88	GRE	2	5	2003		1	2	792	79		2011-02-09	1899-12-31 12:50:00	1	9	26.3	125.2	57.2	3
89	GRE	2	12	2003		1	2	792	79		2011-02-09	1899-12-31 12:45:00	1	9	25.8	124.2	60.2	3
90	GRE	1	7	2003		1	2	792	79		2011-02-09	1899-12-31 12:45:00	1	9	27.6	129.2	65.2	3
91	GRE	2	3	2003		1	2	792	79		2011-02-09	1899-12-31 12:40:00	1	9	40.9	135.2	79.2	3
92	GRE	1	10	2003		1	2	762	76		2011-01-18	1899-12-31 10:30:00	1	9	34.9	132.5	60	2
93	GRE	1	12	2002		1	2	762	76		2011-01-18	1899-12-31 10:30:00	1	9	33.2	134	66	2
94	GRE	2	7	2003		1	2	762	76		2011-01-18	1899-12-31 10:45:00	1	9	26	125	55	2
95	GRE	1	11	2003		1	2	762	76		2011-01-18	1899-12-31 10:50:00	1	9	34	134.5	58	2
96	GRE	2	12	2003		1	2	762	76		2011-01-18	1899-12-31 10:55:00	1	9	32.8	129.5	69	2
97	GRE	1	5	2003		1	2	762	76		2011-01-18	1899-12-31 11:00:00	1	9	34	136.5	59	2
98	GRE	2	11	2003		1	2	762	76		2011-01-18	1899-12-31 11:05:00	1	9	25.6	120	56	2
99	GRE	1	1	2003		1	2	762	76		2010-12-21	1899-12-31 11:30:00	1	9	35.2	138.1	59.2	2
100	GRE	1	5	2003		1	2	762	76		2010-12-21	1899-12-31 11:30:00	1	9	27.4	123.2	56.2	2
101	GRE	2	11	2003		1	2	762	76		2010-11-20	1899-12-31 12:20:00	1	9	26.2	125.2	58.2	2
102	GRE	2	10	2003		1	2	762	76		2010-11-20	1899-12-31 12:35:00	1	9	32.2	120.2	66.2	2
103	GRE	1	3	2003		1	2	762	76		2010-11-20	1899-12-31 12:30:00	1	9	26	125.7	60.2	2
104	GRE	1	7	2003		1	2	762	76		2010-11-20	1899-12-31 12:25:00	1	9	19.4	114.2	52.2	2
105	GRE	2	2	2003		1	2	762	76		2010-11-20	1899-12-31 12:20:00	1	9	41.4	135.4	70.2	2
106	GRE	2	4	2003		1	2	762	76		2010-11-20	1899-12-31 12:15:00	1	9	40.2	135.2	67.2	2
107	GRE	2	7	2003		1	2	762	76		2010-11-20	1899-12-31 12:55:00	1	9	25.2	116.7	58.2	2
108	GRE	2	12	2003		1	2	762	76		2010-11-20	1899-12-31 12:45:00	1	9	21.3	120.2	50.2	2
109	GRE	1	2	2003		1	2	762	76		2010-11-20	1899-12-31 12:40:00	1	9	26.9	125.2	62.2	2
110	GRE	1	3	2003		1	2	762	76		2011-01-27	1899-12-31 11:35:00	1	9	28.2	132.6	60.2	3
111	GRE	1	12	2003		1	2	762	76		2011-01-27	1899-12-31 12:00:00	1	9	23.3	118.4	52.7	4
112	GRE	2	1	2003		1	2	762	76		2010-11-22	1899-12-31 09:10:00	1	9	29.4	128.7	55.2	2
113	GRE	2	11	2003		1	2	762	76		2010-11-22	1899-12-31 09:15:00	1	9	23.4	129.2	56.2	2
114	GRE	1	4	2003		1	2	22	2		2011-03-14	1899-12-31 11:00:00	1	9	28.9	132	56	2
115	GRE	1	9	2003		1	2	22	2		2011-03-14	1899-12-31 11:00:00	1	9	23	122	55	2
116	GRE	2	2	2003		1	2	22	2		2011-03-14	1899-12-31 11:00:00	1	9	51.2	136	76	2
117	GRE	2	12	2003		1	2	22	2		2011-03-14	1899-12-31 11:00:00	1	9	54.7	150.5	54.7	2
118	GRE	2	11	2003		1	2	22	2		2011-03-14	1899-12-31 11:00:00	1	9	30.6	129.5	58	2
119	GRE	1	9	2003		1	2	22	2		2011-03-14	1899-12-31 11:00:00	1	9	38.3	135	67	2
120	GRE	1	5	2003		1	2	22	2		2011-03-14	1899-12-31 11:00:00	1	9	22.7	121.5	54	2
121	GRE	1	3	2003		1	2	22	2		2011-03-14	1899-12-31 11:00:00	1	9	27.9	128	57	2
122	GRE	2	7	2003		1	2	22	2		2011-03-14	1899-12-31 11:00:00	1	9	39.9	138	67	2
123	GRE	2	6	2003		1	2	22	2		2011-03-14	1899-12-31 11:00:00	1	9	24.3	123.5	55	2
124	GRE	2	2	2003		1	2	22	2		2011-03-14	1899-12-31 11:00:00	1	9	19.9	117	51	2
125	GRE	2	9	2003		1	2	22	2		2011-03-14	1899-12-31 11:00:00	1	9	24.3	125	54	2
126	GRE	2	10	2003		1	2	22	2		2011-03-14	1899-12-31 11:00:00	1	9	24.6	119	58	2
127	GRE	2	12	2003		1	2	22	2		2011-03-14	1899-12-31 11:00:00	1	9	26.9	123.5	59	2
128	GRE	1	7	2003		1	2	22	2		2011-03-14	1899-12-31 11:00:00	1	9	26.5	126.5	56	2
129	GRE	1	7	2003		1	2	22	2		2011-03-14	1899-12-31 11:00:00	1	9	32.9	123.5	65	2
130	GRE	2	7	2003		1	2	22	2		2010-11-22	1899-12-31 09:20:00	1	9	22	124.7	49.2	2
131	GRE	2	6	2003		1	2	22	2		2010-11-22	1899-12-31 09:25:00	1	9	31.1	130.2	61.2	2
132	GRE	1	8	2003		1	2	22	2		2010-11-22	1899-12-31 09:30:00	1	9	29.5	133.7	56.2	2
133	GRE	2	3	2003		1	2	22	2		2011-02-03	1899-12-31 11:05:00	1	9	37.6	135.9	75.2	3
134	GRE	2	5	2003		1	2	22	2		2011-02-02	1899-12-31 11:00:00	1	9	26.9	134.8	57.7	3
135	GRE	1	1	2003		1	2	22	2		2011-02-02	1899-12-31 10:55:00	1	9	31.2	130.2	65.3	3
136	GRE	2	4	2003		1	2	772	77		2011-01-26	1899-12-31 09:00:00	1	9	29	129.5	58	2
137	GRE	2	4	2003		1	2	772	77		2011-01-26	1899-12-31 09:00:00	1	9	27	130	58	2
138	GRE	2	5	2003		1	2	772	77		2011-01-26	1899-12-31 09:00:00	1	9	29.2	127	59	2
139	GRE	2	11	2003		1	2	772	77		2011-01-26	1899-12-31 09:00:00	1	9	36.6	124.5	71	2
140	GRE	2	12	2003		1	2	772	77		2011-01-26	1899-12-31 09:00:00	1	9	18.3	115.5	46	2
141	GRE	2	9	2003		1	2	772	77		2011-01-26	1899-12-31 09:00:00	1	9	31	127.5	59	2
142	GRE	2	7	2003		1	2	772	77		2011-01-26	1899-12-31 09:00:00	1	9	40.8	135.5	68	2
143	GRE	2	3	2003		1	2	772	77		2011-01-26	1899-12-31 09:00:00	1	9	35.5	138.5	60	2
144	GRE	2	6	2003		1	2	772	77		2011-01-26	1899-12-31 09:00:00	1	9	26.7	128	52	2
145	GRE	2	9	2003		1	2	772	77		2011-01-26	1899-12-31 09:00:00	1	9	27.2	126.5	58	2
146	GRE	1	3	2003		1	2	772	77		2011-01-26	1899-12-31 09:00:00	1	9	31	124	65	2
147	GRE	1	12	2003		1	2	772	77		2011-01-26	1899-12-31 09:00:00	1	9	24.5	122	57	2
148	GRE	1	6	2003		1	2	772	77		2011-01-26	1899-12-31 09:00:00	1	9	30	125.5	64	2
149	GRE	1	9	2003		1	2	772	77		2011-01-26	1899-12-31 09:00:00	1	9	32.6	124	69	2
150	GRE	2	1	2003		1	2	772	77		2011-02-07	1899-12-31 11:30:00	1	9	24	126.7	53.9	2
151	GRE	2	12	2003		1	2	772	77		2011-02-07	1899-12-31 10:55:00	1	9	33.4	133.2	67.2	3
152	GRE	2	11	2003		1	2	772	77		2011-02-07	1899-12-31 11:05:00	1	9	27.3	126.7	62.2	2
153	GRE	1	11	2003		1	2	772	77		2011-02-07	1899-12-31 11:10:00	1	9	29.3	127.3	60.2	3
154	GRE	1	11	2003		1	2	772	77		2011-02-07	1899-12-31 11:15:00	1	9	21.2	120.7	47.2	2
155	GRE	1	4	2003		1	2	772	77		2011-02-07	1899-12-31 11:20:00	1	9	25.5	130.3	55.2	2
156	GRE	2	3	2003		1	2	772	77		2011-02-07	1899-12-31 11:25:00	1	9	26	123.1	54.7	2
157	GRE	2	12	2003		1	2	772	77		2011-01-27	1899-12-31 11:45:00	1	9	23.4	118.2	56.2	2
158	GRE	1	7	2003		1	2	772	77		2011-01-27	1899-12-31 11:50:00	1	9	42.7	137.2	77.2	3
159	GRE	2	11	2003		1	2	772	77		2011-01-27	1899-12-31 11:50:00	1	9	33.9	135.2	61.2	3
160	GRE	1	1	2003		1	2	772	77		2011-01-27	1899-12-31 12:00:00	1	9	43.9	133.7	74.2	3
161	GRE	1	7	2003		1	2	772	77		2011-01-27	1899-12-31 12:00:00	1	9	26	123.2	54.2	3
162	GRE	1	4	2003		1	2	772	77		2011-01-27	1899-12-31 12:10:00	1	9	31.4	131.7	60.2	3
163	GRE	1	1	2003		1	2	772	77		2011-01-27	1899-12-31 12:20:00	1	9	30.9	136.2	57.2	3
164	GRE	1	6	2003		1	2	772	77		2011-01-27	1899-12-31 12:15:00	1	9	26.1	130.2	55.2	3
165	GRE	1	11	2003		1	2	772	77		2011-01-27	1899-12-31 12:15:00	1	9	26.8	126.2	56.2	2
166	GRE	2	6	2003		1	2	702	70		2011-03-08	1899-12-31 10:00:00	1	9	41.2	132.5	75	2
167	GRE	2	4	2003		1	2	702	70		2011-03-08	1899-12-31 10:00:00	1	9	32.6	129.5	63	2
168	GRE	2	9	2003		1	2	702	70		2011-03-08	1899-12-31 10:00:00	1	9	29.3	130	62	2
169	GRE	2	5	2003		1	2	702	70		2011-03-08	1899-12-31 10:00:00	1	9	33.8	132	60	2
170	GRE	2	2	2003		1	2	702	70		2011-03-08	1899-12-31 10:00:00	1	9	34	131	67	2
171	GRE	2	3	2003		1	2	702	70		2011-03-08	1899-12-31 10:00:00	1	9	42.8	133	70	2
172	GRE	2	8	2003		1	2	702	70		2011-03-08	1899-12-31 10:00:00	1	9	23.2	118	59	2
173	GRE	1	1	2003		1	2	702	70		2011-03-08	1899-12-31 10:00:00	1	9	27.6	134.5	57	2
174	GRE	1	7	2003		1	2	702	70		2010-12-22	1899-12-31 12:20:00	1	9	27.8	135.6	81.7	2
175	GRE	1	10	2003		1	2	702	70		2010-12-22	1899-12-31 11:50:00	1	9	24.6	130.4	58.6	2
176	GRE	1	11	2003		1	2	702	70		2010-12-22	1899-12-31 10:40:00	1	9	33.3	134.3	65.7	2
177	GRE	1	1	2003		1	2	702	70		2010-12-22	1899-12-31 10:20:00	1	9	49.3	140.3	84.5	2
178	GRE	1	12	2003		1	2	702	70		2010-12-22	1899-12-31 10:10:00	1	9	33.9	127.2	73.4	2
179	GRE	1	2	2003		1	2	702	70		2010-12-22	1899-12-31 10:10:00	1	9	33.3	145	62.4	2
180	GRE	2	3	2003		1	2	702	70		2010-12-22	1899-12-31 09:10:00	1	9	22.8	124.2	52.3	2
181	GRE	2	12	2003		1	2	702	70		2010-12-22	1899-12-31 09:50:00	1	9	23.3	118.8	61.2	2
182	GRE	2	4	2003		1	2	702	70		2010-12-22	1899-12-31 09:45:00	1	9	30.9	131.4	61.2	2
183	GRE	2	8	2003		1	2	702	70		2010-12-22	1899-12-31 09:40:00	1	9	36.8	137.2	68.3	2
184	GRE	2	10	2003		1	2	702	70		2010-12-22	1899-12-31 09:20:00	1	9	23.5	123.4	31.4	2
185	GRE	2	2	2003		1	2	702	70		2010-12-22	1899-12-31 10:30:00	1	9	31	137.3	61.9	2
186	GRE	2	8	2003		1	2	702	70		2010-12-22	1899-12-31 11:40:00	1	9	24.3	126.8	51	2
187	GRE	2	7	2003		1	2	702	70		2010-12-22	1899-12-31 12:10:00	1	9	27.6	137.4	53.5	2
188	GRE	2	12	2003		1	2	702	70		2010-12-22	1899-12-31 09:20:00	1	9	25	117.3	52.6	2
189	GRE	2	8	2003		1	2	702	70		2010-12-22	1899-12-31 10:45:00	1	9	28.5	124	51.9	2
190	GRE	2	9	2003		2	2	812	81		2011-03-01	1899-12-31 11:00:00	1	9	28.8	131	57	2
191	GRE	2	7	2003		2	2	812	81		2011-03-01	1899-12-31 11:00:00	1	9	24.1	127	50	2
192	GRE	2	8	2003		2	2	812	81		2011-03-01	1899-12-31 11:00:00	1	9	28.8	124	60	2
193	GRE	2	12	2003		2	2	812	81		2011-03-01	1899-12-31 11:00:00	1	9	36.2	141.5	57	2
194	GRE	2	12	2003		2	2	812	81		2011-03-01	1899-12-31 11:00:00	1	9	24.6	131	55	2
195	GRE	2	2	2003		2	2	812	81		2011-03-01	1899-12-31 11:00:00	1	9	39.6	126	70	2
196	GRE	2	11	2003		2	2	812	81		2011-03-01	1899-12-31 11:00:00	1	9	21	116.5	51	2
197	GRE	2	4	2003		2	2	812	81		2011-03-01	1899-12-31 11:00:00	1	9	26.5	122	60	2
198	GRE	2	4	2003		2	2	812	81		2011-03-01	1899-12-31 11:00:00	1	9	23.7	118	57	2
199	GRE	2	6	2003		2	2	812	81		2011-03-01	1899-12-31 11:00:00	1	9	20.3	124	46	2
200	GRE	2	1	2003		2	2	812	81		2011-03-01	1899-12-31 11:00:00	1	9	52.1	150	77	2
201	GRE	2	12	2003		2	2	812	81		2011-03-01	1899-12-31 11:00:00	1	9	29.3	135	58	2
202	GRE	2	3	2003		2	2	812	81		2011-03-01	1899-12-31 11:00:00	1	9	35.1	131	68	2
203	GRE	2	3	2003		2	2	812	81		2011-03-01	1899-12-31 11:00:00	1	9	24	124	56	2
204	GRE	1	10	2003		2	2	812	81		2011-03-01	1899-12-31 11:00:00	1	9	27	130	56	2
205	GRE	1	6	2003		2	2	812	81		2011-03-01	1899-12-31 11:00:00	1	9	42	134.5	71	2
206	GRE	1	1	2003		2	2	812	81		2011-03-01	1899-12-31 11:00:00	1	9	30.2	138	57	2
207	GRE	1	9	2003		2	2	812	81		2011-03-01	1899-12-31 11:00:00	1	9	39.8	133	68	2
208	GRE	1	3	2003		2	2	812	81		2011-03-01	1899-12-31 11:00:00	1	9	31	127.5	63	2
209	GRE	1	5	2003		2	2	812	81		2011-03-01	1899-12-31 11:00:00	1	9	35.1	124.5	70	2
210	GRE	1	9	2003		2	2	812	81		2011-03-01	1899-12-31 11:00:00	1	9	29.2	129	58	2
211	GRE	1	4	2003		2	2	812	81		2011-03-01	1899-12-31 11:00:00	1	9	28.6	122.5	57	2
212	GRE	1	3	2003		2	2	812	81		2011-03-01	1899-12-31 11:00:00	1	9	22.7	116	56	2
213	GRE	1	2	2003		2	2	812	81		2011-03-01	1899-12-31 11:00:00	1	9	23.5	119.5	51	2
214	GRE	1	8	2003		2	2	812	81		2011-03-01	1899-12-31 11:00:00	1	9	34.2	128	68	2
215	GRE	1	6	2003		2	2	812	81		2011-03-01	1899-12-31 11:00:00	1	9	18.8	114.5	51	2
216	GRE	1	6	2003		2	2	812	81		2011-03-01	1899-12-31 11:00:00	1	9	36.7	139.5	63	2
217	GRE	1	6	2003		2	2	812	81		2011-03-01	1899-12-31 11:00:00	1	9	33	138	61	2
218	GRE	1	2	2003		2	2	812	81		2011-03-01	1899-12-31 11:00:00	1	9	32.7	127.5	66	2
219	GRE	1	6	2003		2	2	812	81		2011-03-01	1899-12-31 11:00:00	1	9	32.6	136	60	2
220	GRE	1	8	2003		2	2	812	81		2011-03-01	1899-12-31 11:00:00	1	9	26.4	128	58	2
221	GRE	1	10	2003		2	2	812	81		2011-03-01	1899-12-31 11:00:00	1	9	25.8	124	57	2
222	GRE	2	1	2003		2	2	812	81		2011-03-01	1899-12-31 11:00:00	1	9	23.2	127.5	55	2
223	GRE	2	10	2003		2	2	812	81		2011-03-01	1899-12-31 11:00:00	1	9	24.6	129	53	2
224	GRE	2	10	2003		2	2	812	81		2011-03-01	1899-12-31 11:00:00	1	9	32.8	130	64	2
225	GRE	2	8	2003		2	2	812	81		2011-03-01	1899-12-31 11:00:00	1	9	30.6	131	58	2
226	GRE	2	4	2003		2	2	812	81		2011-03-01	1899-12-31 11:00:00	1	9	35.2	126	70	2
227	GRE	2	1	2003		2	2	812	81		2011-03-01	1899-12-31 11:00:00	1	9	38.9	135.5	65	2
228	GRE	2	5	2003		2	2	812	81		2011-03-01	1899-12-31 11:00:00	1	9	27.1	130	55	2
229	GRE	2	9	2003		2	2	812	81		2011-03-01	1899-12-31 11:00:00	1	9	24.8	118.5	57	2
230	GRE	2	2	2003		2	2	812	81		2011-03-01	1899-12-31 11:00:00	1	9	29.3	131.5	58	2
231	GRE	2	11	2003		2	2	812	81		2011-03-01	1899-12-31 11:00:00	1	9	26.6	129	56	2
232	GRE	2	8	2003		2	2	812	81		2011-03-01	1899-12-31 11:00:00	1	9	33.2	126	65	2
233	GRE	2	9	2003		2	2	812	81		2011-03-01	1899-12-31 11:00:00	1	9	24.1	122	52	2
234	GRE	2	8	2003		2	2	812	81		2011-03-01	1899-12-31 11:00:00	1	9	31.2	132.5	62	2
235	GRE	2	8	2003		2	2	812	81		2011-03-01	1899-12-31 11:00:00	1	9	34.8	127	64	2
236	GRE	2	11	2003		2	2	712	71		2011-02-03	1899-12-31 10:30:00	1	9	20.9	118	55	2
237	GRE	2	1	2003		2	2	712	71		2011-02-03	1899-12-31 10:30:00	1	9	32.4	127.5	65	2
238	GRE	2	8	2003		2	2	712	71		2011-02-03	1899-12-31 10:30:00	1	9	25.1	125	59	2
239	GRE	2	7	2003		2	2	712	71		2011-02-03	1899-12-31 10:30:00	1	9	31.7	137	60	2
240	GRE	2	5	2003		2	2	712	71		2011-02-03	1899-12-31 10:30:00	1	9	38.4	130.5	75	2
241	GRE	2	2	2003		2	2	712	71		2011-02-03	1899-12-31 10:30:00	1	9	23.4	119.5	58	2
242	GRE	2	5	2003		2	2	712	71		2011-02-03	1899-12-31 10:30:00	1	9	28.6	127	58	2
243	GRE	2	2	2003		2	2	712	71		2011-02-03	1899-12-31 10:30:00	1	9	24.2	121	59	2
244	GRE	2	8	2003		2	2	712	71		2011-02-03	1899-12-31 10:30:00	1	9	39.1	132.5	66	2
245	GRE	1	10	2003		2	2	712	71		2011-02-03	1899-12-31 10:30:00	1	9	44.5	138.5	80	2
246	GRE	1	6	2003		2	2	712	71		2011-02-03	1899-12-31 10:30:00	1	9	23.2	127.5	53	2
247	GRE	1	1	2003		2	2	712	71		2011-02-03	1899-12-31 10:30:00	1	9	27.5	124.5	56	2
248	GRE	1	9	2003		2	2	712	71		2011-02-03	1899-12-31 10:30:00	1	9	22.5	125	55	2
249	GRE	1	7	2003		2	2	712	71		2011-02-03	1899-12-31 10:30:00	1	9	43.9	141.5	80	2
250	GRE	1	9	2003		2	2	712	71		2011-02-03	1899-12-31 10:30:00	1	9	22.9	120	53	2
251	GRE	1	9	2003		2	2	712	71		2011-02-03	1899-12-31 10:30:00	1	9	28.5	125	59	2
252	GRE	2	10	2003		2	2	712	71		2011-02-03	1899-12-31 10:30:00	1	9	35.1	134	71	2
253	GRE	2	3	2003		2	2	712	71		2010-12-22	1899-12-31 08:30:00	1	9	50.5	133.2	74.2	2
254	GRE	2	11	2003		2	2	712	71		2010-12-22	1899-12-31 08:30:00	1	9	31.7	126.2	65.2	2
255	GRE	1	10	2003		2	2	712	71		2010-12-22	1899-12-31 09:35:00	1	9	27.9	129.7	48.2	2
256	GRE	1	10	2003		2	2	712	71		2010-12-22	1899-12-31 10:20:00	1	9	25.7	125.5	56.8	2
257	GRE	1	9	2003		2	2	712	71		2010-12-22	1899-12-31 11:25:00	1	9	33.4	133.4	68.3	2
258	GRE	2	1	2003		2	2	712	71		2010-12-22	1899-12-31 10:20:00	1	9	21.7	122.4	54.8	2
259	GRE	2	6	2003		2	2	712	71		2010-12-20	1899-12-31 12:00:00	1	9	30	134.3	55.7	3
260	GRE	1	9	2003		2	2	712	71		2010-12-20	1899-12-31 12:00:00	1	9	24.5	123.7	55.2	3
261	GRE	1	3	2003		2	2	712	71		2010-12-20	1899-12-31 12:05:00	1	9	37.5	126.9	70.2	3
262	GRE	1	9	2003		2	2	712	71		2010-12-20	1899-12-31 12:05:00	1	9	25.1	125.9	56.7	3
263	GRE	1	4	2003		2	2	712	71		2010-12-20	1899-12-31 12:10:00	1	9	32	131.3	60.2	3
264	GRE	2	9	2003		2	2	712	71		2010-12-20	1899-12-31 12:10:00	1	9	27.7	125	57	3
265	GRE	1	3	2003		1	2	12	1		2011-02-02	1899-12-31 11:00:00	1	9	29.2	133.5	52.5	2
266	GRE	1	10	2003		1	2	12	1		2011-02-02	1899-12-31 11:00:00	1	9	24.7	129.5	58	2
267	GRE	1	4	2003		1	2	12	1		2011-02-02	1899-12-31 11:00:00	1	9	31.6	135	64	2
268	GRE	2	6	2003		1	2	12	1		2011-02-02	1899-12-31 11:00:00	1	9	25.8	117.5	62	2
269	GRE	1	12	2003		1	2	12	1		2011-02-02	1899-12-31 11:00:00	1	9	24.2	125.5	54	2
270	GRE	1	4	2003		1	2	12	1		2011-02-02	1899-12-31 11:00:00	1	9	26.3	133	56	2
271	GRE	2	1	2003		1	2	12	1		2011-02-02	1899-12-31 11:00:00	1	9	31.4	130	60	2
272	GRE	2	4	2003		1	2	12	1		2011-02-02	1899-12-31 11:00:00	1	9	26.4	133	51	2
273	GRE	2	9	2003		1	2	12	1		2011-02-02	1899-12-31 11:00:00	1	9	27.4	126.5	57	2
274	GRE	1	4	2003		1	2	12	1		2011-02-02	1899-12-31 11:00:00	1	9	29.4	132	61	2
275	GRE	2	2	2003		1	2	12	1		2011-02-02	1899-12-31 11:00:00	1	9	31.8	134.5	62	2
276	GRE	1	1	2003		1	2	12	1		2011-02-02	1899-12-31 11:00:00	1	9	30.8	135.5	60	2
277	GRE	2	9	2003		1	2	12	1		2011-02-02	1899-12-31 11:00:00	1	9	22.5	118.5	54	2
278	GRE	2	6	2003		1	2	12	1		2011-02-02	1899-12-31 11:00:00	1	9	30.5	129	62	2
279	GRE	1	3	2003		1	2	12	1		2011-02-02	1899-12-31 11:00:00	1	9	25.2	127.5	53.5	2
280	GRE	1	8	2003		1	2	12	1		2011-02-02	1899-12-31 11:00:00	1	9	29.4	132.5	59	2
281	GRE	2	11	2003		1	2	12	1		2011-02-02	1899-12-31 11:00:00	1	9	30.6	131.5	60	2
282	GRE	1	2	2003		1	2	12	1		2011-02-02	1899-12-31 11:00:00	1	9	22.2	120.5	54	2
283	GRE	2	6	2003		1	2	12	1		2011-02-02	1899-12-31 11:00:00	1	9	36.6	135	64	2
284	GRE	1	10	2003		1	2	12	1		2011-02-02	1899-12-31 11:00:00	1	9	24.8	131.5	55	2
285	GRE	2	4	2003		1	2	12	1		2011-02-02	1899-12-31 11:00:00	1	9	31.4	131.5	64	2
286	GRE	1	11	2003		1	2	12	1		2011-02-02	1899-12-31 11:00:00	1	9	25.7	131	54.5	2
287	GRE	2	4	2003		1	2	12	1		2011-02-02	1899-12-31 11:00:00	1	9	24.9	132	55.5	2
288	GRE	2	6	2003		1	2	12	1		2011-02-02	1899-12-31 11:00:00	1	9	38	129.5	71	2
289	GRE	1	3	2003		1	2	12	1		2011-02-02	1899-12-31 11:00:00	1	9	34.2	136	62	2
290	GRE	1	7	2003		1	2	12	1		2011-02-02	1899-12-31 11:00:00	1	9	28.4	131.5	58.5	2
291	GRE	2	6	2003		1	2	12	1		2011-02-02	1899-12-31 11:00:00	1	9	28.1	125.5	57	2
292	GRE	1	3	2003		1	2	12	1		2011-02-02	1899-12-31 11:00:00	1	9	23.5	121.5	54	2
293	GRE	2	11	2003		1	2	12	1		2011-02-02	1899-12-31 11:00:00	1	9	24.3	123	55	2
294	GRE	2	6	2003		1	2	802	80		2011-01-18	1899-12-31 09:00:00	1	9	35.5	129.1	62	2
295	GRE	1	11	2003		1	2	802	80		2011-01-18	1899-12-31 09:00:00	1	9	34.9	130.1	63	2
296	GRE	1	6	2003		1	2	802	80		2011-01-18	1899-12-31 09:00:00	1	9	22.5	122.3	55	2
297	GRE	1	11	2003		1	2	802	80		2011-01-18	1899-12-31 09:00:00	1	9	22.2	129	51	2
298	GRE	1	4	2003		1	2	802	80		2011-01-18	1899-12-31 09:00:00	1	9	28.2	123.3	59	2
299	GRE	2	7	2003		1	2	802	80		2011-01-18	1899-12-31 09:00:00	1	9	24.6	123	53	2
300	GRE	1	5	2003		1	2	802	80		2011-01-18	1899-12-31 09:00:00	1	9	26.4	130	54	2
301	GRE	2	3	2003		1	2	802	80		2011-01-18	1899-12-31 09:00:00	1	9	37.1	133.4	70	2
302	GRE	2	3	2003		1	2	802	80		2011-01-18	1899-12-31 09:00:00	1	9	41.8	128.1	73	2
303	GRE	2	1	2003		1	2	802	80		2011-01-18	1899-12-31 09:00:00	1	9	28.2	123.5	59	2
304	GRE	2	3	2003		1	2	802	80		2011-01-18	1899-12-31 09:00:00	1	9	35.7	131.5	66	2
305	GRE	2	11	2003		1	2	802	80		2011-01-18	1899-12-31 09:00:00	1	9	20.5	119.5	49.5	2
306	GRE	1	6	2003		1	2	802	80		2011-01-18	1899-12-31 09:00:00	1	9	30.8	129.5	58.5	2
307	GRE	1	10	2003		1	2	802	80		2011-01-18	1899-12-31 09:00:00	1	9	31.8	134.5	58	2
308	GRE	1	5	2003		1	2	802	80		2011-01-18	1899-12-31 09:00:00	1	9	25.9	122.5	57.5	2
309	GRE	2	4	2003		1	2	802	80		2010-12-23	1899-12-31 11:30:00	1	9	34.9	133.8	74.8	2
310	GRE	2	8	2003		1	2	802	80		2010-12-23	1899-12-31 11:45:00	1	9	23.6	121.1	59.2	3
311	GRE	2	6	2003		1	2	802	80		2010-12-23	1899-12-31 11:50:00	1	9	26.1	121.3	61.6	2
312	GRE	2	2	2003		1	2	802	80		2010-12-23	1899-12-31 12:10:00	1	9	23.6	119.2	56.8	2
313	GRE	2	8	2003		1	2	802	80		2010-12-23	1899-12-31 12:10:00	1	9	33	128.4	68.9	2
314	GRE	2	11	2003		1	2	802	80		2010-12-21	1899-12-31 09:15:00	1	9	27.9	126.8	59.8	3
315	GRE	1	3	2003		1	2	802	80		2010-12-21	1899-12-31 09:20:00	1	9	35	126.3	77.3	2
316	GRE	2	10	2003		1	2	802	80		2010-12-21	1899-12-31 09:10:00	1	9	25.2	125.2	56.2	4
317	GRE	2	9	2003		1	2	802	80		2010-12-21	1899-12-31 09:05:00	1	9	29.5	130.1	59.3	3
318	GRE	1	5	2003		1	2	802	80		2011-03-02	1899-12-31 10:50:00	1	9	38.5	134.2	75.2	2
319	GRE	1	6	2001		1	2	802	80		2011-03-02	1899-12-31 10:55:00	1	9	23.4	121.2	51.2	2
320	GRE	1	9	2003		1	2	802	80		2011-03-02	1899-12-31 11:05:00	1	9	23.1	120.2	22.7	2
321	GRE	1	1	2003		1	2	802	80		2010-12-17	1899-12-31 10:15:00	1	9	23.6	123	53.2	4
322	GRE	2	2	2003		1	2	742	74		2011-01-31	1899-12-31 10:00:00	1	9	33.8	132	61	2
323	GRE	1	11	2004		1	2	742	74		2011-01-31	1899-12-31 10:00:00	1	9	26.2	129.7	62	2
324	GRE	1	1	2003		1	2	742	74		2011-01-31	1899-12-31 10:00:00	1	9	34.6	132.5	69	2
325	GRE	2	7	2003		1	2	742	74		2011-01-31	1899-12-31 10:00:00	1	9	20	121	49	2
326	GRE	2	11	2003		1	2	742	74		2011-01-31	1899-12-31 10:00:00	1	9	23.5	126.5	56	2
327	GRE	2	7	2003		1	2	742	74		2011-01-31	1899-12-31 10:00:00	1	9	28	131	56	2
328	GRE	1	8	2003		1	2	742	74		2011-01-31	1899-12-31 10:00:00	1	9	50.3	144	77	2
329	GRE	1	11	2003		1	2	742	74		2011-01-31	1899-12-31 10:00:00	1	9	31.7	129.5	66	2
330	GRE	1	3	2003		1	2	742	74		2011-01-31	1899-12-31 10:00:00	1	9	26.4	121	58	2
331	GRE	1	10	2003		1	2	742	74		2011-01-31	1899-12-31 10:00:00	1	9	31.6	129	62	2
332	GRE	1	7	2003		1	2	742	74		2011-01-31	1899-12-31 10:00:00	1	9	27.4	127	62	2
333	GRE	1	10	2003		1	2	742	74		2011-01-31	1899-12-31 10:00:00	1	9	25.7	129	51	2
334	GRE	2	10	2003		1	2	742	74		2011-01-31	1899-12-31 10:00:00	1	9	26.9	127.5	52	2
335	GRE	1	9	2003		1	2	742	74		2011-01-31	1899-12-31 10:00:00	1	9	27.4	122.5	57	2
336	GRE	1	12	2003		1	2	742	74		2011-01-31	1899-12-31 10:00:00	1	9	23	121	53	2
337	GRE	1	2	2003		1	2	742	74		2011-01-31	1899-12-31 10:00:00	1	9	27.3	125	62	2
338	GRE	1	11	2003		1	2	742	74		2011-01-31	1899-12-31 10:00:00	1	9	29	129	60	2
339	GRE	2	10	2003		1	2	742	74		2011-01-31	1899-12-31 10:00:00	1	9	23.2	133.5	58	2
340	GRE	1	3	2003		1	2	742	74		2011-01-31	1899-12-31 10:00:00	1	9	31.3	128.5	63	2
341	GRE	2	8	2003		1	2	742	74		2011-01-31	1899-12-31 10:00:00	1	9	24.9	130	55	2
342	GRE	2	1	2003		1	2	742	74		2011-01-31	1899-12-31 10:00:00	1	9	27.4	127.5	57	2
343	GRE	1	11	2003		1	2	742	74		2011-01-31	1899-12-31 10:00:00	1	9	27.5	124.8	55	2
344	GRE	2	7	2003		1	2	742	74		2011-01-31	1899-12-31 10:00:00	1	9	28.4	130.3	53	2
345	GRE	2	10	2003		1	2	742	74		2011-01-31	1899-12-31 10:00:00	1	9	26.4	126.5	59	2
346	GRE	1	10	2003		1	2	732	73		2010-12-21	1899-12-31 11:35:00	1	9	28	124	60	2
347	GRE	1	3	2003		1	2	732	73		2010-12-21	1899-12-31 12:05:00	1	9	29.2	124.8	59	2
348	GRE	2	7	2003		1	2	732	73		2010-12-21	1899-12-31 11:55:00	1	9	30	126.5	56	2
349	GRE	2	4	2003		1	2	732	73		2010-12-21	1899-12-31 12:00:00	1	9	33.5	139	62	2
350	GRE	2	6	2003		1	2	732	73		2010-12-21	1899-12-31 11:50:00	1	9	33	121	67	2
351	GRE	2	4	2003		1	2	732	73		2010-12-21	1899-12-31 11:45:00	1	9	24	124	57	2
352	GRE	2	6	2003		1	2	732	73		2010-12-21	1899-12-31 11:40:00	1	9	28.1	133	55	2
353	GRE	1	6	2003		1	2	732	73		2010-12-21	1899-12-31 11:30:00	1	9	23.1	123	54	1
354	GRE	1	12	2003		1	2	732	73		2010-12-21	1899-12-31 09:40:00	1	9	19.1	118.2	50.9	2
355	GRE	2	2	2003		1	2	732	73		2010-12-21	1899-12-31 09:50:00	1	9	27.9	128.4	59.4	2
356	GRE	2	12	2003		1	2	732	73		2010-12-21	1899-12-31 09:45:00	1	9	27.8	126	63	2
357	GRE	1	10	2003		1	2	732	73		2010-12-21	1899-12-31 09:35:00	1	9	23.8	119.9	55.5	2
358	GRE	1	5	2003		1	2	732	73		2010-12-21	1899-12-31 09:30:00	1	9	22.6	119.2	56.4	2
359	GRE	1	5	2003		1	2	732	73		2010-12-21	1899-12-31 09:20:00	1	9	37.7	134.8	69.7	2
360	GRE	2	6	2003		1	2	732	73		2010-12-21	1899-12-31 09:20:00	1	9	24.2	118	62.3	2
361	GRE	2	9	2003		1	2	732	73		2010-12-21	1899-12-31 09:15:00	1	9	28.1	128.2	63.7	2
362	GRE	2	10	2003		1	2	732	73		2010-12-21	1899-12-31 09:10:00	1	9	30.4	122.8	60.4	2
363	GRE	1	11	2003		1	2	732	73		2010-12-21	1899-12-31 09:10:00	1	9	22.3	119.1	53.7	2
364	GRE	1	6	2003		1	2	732	73		2010-12-21	1899-12-31 09:00:00	1	9	25.5	124.7	56.2	2
365	GRE	1	4	2003		1	2	732	73		2010-12-21	1899-12-31 09:05:00	1	9	29.2	125.8	63.7	2
366	GRE	1	7	2003		1	2	732	73		2010-12-23	1899-12-31 12:25:00	1	9	57.9	130.7	93.1	4
367	GRE	1	6	2003		1	2	732	73		2010-12-23	1899-12-31 10:40:00	1	9	37.7	131.4	73.7	2
368	GRE	1	10	2003		1	2	732	73		2010-12-23	1899-12-31 10:45:00	1	9	22.3	118.7	53.3	2
369	GRE	1	10	2003		1	2	732	73		2010-12-23	1899-12-31 10:50:00	1	9	40.7	134	79.5	2
370	GRE	2	4	2003		1	2	722	72		2011-01-14	1899-12-31 10:00:00	1	9	40	140.3	68	2
371	GRE	2	7	2003		1	2	722	72		2011-01-14	1899-12-31 10:00:00	1	9	33.9	124.5	68	2
372	GRE	1	1	2003		1	2	722	72		2011-01-14	1899-12-31 10:00:00	1	9	29	125.5	61	2
373	GRE	2	3	2003		1	2	722	72		2011-01-14	1899-12-31 10:00:00	1	9	24	122.5	54	2
374	GRE	1	3	2003		1	2	722	72		2011-01-14	1899-12-31 10:00:00	1	9	37.8	132	73	2
375	GRE	2	2	2003		1	2	722	72		2011-01-14	1899-12-31 10:00:00	1	9	31.2	126.4	62	2
376	GRE	2	9	2003		1	2	722	72		2011-01-14	1899-12-31 10:00:00	1	9	31.8	137	57	2
377	GRE	1	8	2003		1	2	722	72		2011-01-14	1899-12-31 10:00:00	1	9	24.1	127	50	2
378	GRE	2	6	2003		1	2	722	72		2011-01-14	1899-12-31 10:00:00	1	9	29	127	60	2
379	GRE	2	9	2003		1	2	722	72		2011-01-14	1899-12-31 10:00:00	1	9	42.6	140	69	2
380	GRE	2	2	2003		1	2	722	72		2011-01-14	1899-12-31 10:00:00	1	9	30	130.5	62	2
381	GRE	2	5	2003		1	2	722	72		2011-01-14	1899-12-31 10:00:00	1	9	25.3	122	69	2
382	GRE	2	2	2003		1	2	722	72		2010-12-20	1899-12-31 09:50:00	1	9	39.7	132.2	73.2	2
383	GRE	1	10	2003		1	2	722	72		2010-12-20	1899-12-31 09:50:00	1	9	29.6	122.7	65.2	2
384	GRE	1	5	2003		1	2	722	72		2010-12-20	1899-12-31 10:15:00	1	9	22.1	118.7	55.7	2
385	GRE	2	9	2003		1	2	722	72		2010-12-20	1899-12-31 10:10:00	1	9	20.6	114.7	55.2	2
386	GRE	2	9	2003		1	2	722	72		2010-12-20	1899-12-31 10:20:00	1	9	23.8	121.2	55.2	2
387	GRE	2	6	2003		1	2	722	72		2010-12-20	1899-12-31 10:20:00	1	9	23.8	121.2	54.7	2
388	GRE	2	2	2003		1	2	722	72		2010-12-20	1899-12-31 09:55:00	1	9	26.2	119.7	61.2	2
389	GRE	2	6	2003		1	2	722	72		2010-12-21	1899-12-31 09:50:00	1	9	26.8	128.2	58.2	2
390	GRE	2	8	2003		1	2	722	72		2010-12-21	1899-12-31 09:50:00	1	9	23.2	120.5	52.7	2
391	GRE	2	3	2003		1	2	722	72		2010-12-21	1899-12-31 09:45:00	1	9	26.4	130.2	55.7	2
392	GRE	2	3	2003		1	2	722	72		2010-12-21	1899-12-31 09:30:00	1	9	23.7	117.7	55.7	2
393	GRE	2	2	2003		1	2	722	72		2010-12-21	1899-12-31 09:30:00	1	9	36.2	132.2	73.2	2
394	GRE	2	3	2003		1	2	722	72		2010-12-21	1899-12-31 09:25:00	1	9	23.6	124.2	55.2	2
395	GRE	1	12	2003		1	2	722	72		2010-12-21	1899-12-31 10:10:00	1	9	33.7	131.2	67.2	2
396	GRE	2	9	2003		2	2	302	30		2011-01-14	1899-12-31 10:30:00	1	9	27.7	127	63	2
397	GRE	2	9	2003		2	2	302	30		2011-01-14	1899-12-31 10:30:00	1	9	27.3	127	61	2
398	GRE	1	10	2002		2	2	302	30		2011-01-14	1899-12-31 10:30:00	1	9	24	130	61	2
399	GRE	2	10	2003		2	2	302	30		2011-01-14	1899-12-31 10:30:00	1	9	36.9	134	72	2
400	GRE	2	10	2003		2	2	302	30		2011-01-14	1899-12-31 10:30:00	1	9	26.6	124.5	58	2
401	GRE	2	1	2003		2	2	302	30		2011-01-14	1899-12-31 10:30:00	1	9	22.9	130	63	2
402	GRE	1	9	2003		2	2	302	30		2011-01-14	1899-12-31 10:30:00	1	9	41.2	129	75	2
403	GRE	2	11	2003		2	2	302	30		2011-01-14	1899-12-31 10:30:00	1	9	21.1	117	58	2
404	GRE	1	3	2003		2	2	302	30		2011-01-14	1899-12-31 10:30:00	1	9	25.7	123.5	58.5	2
405	GRE	2	11	2003		2	2	302	30		2011-01-14	1899-12-31 10:30:00	1	9	33.4	130	69	2
406	GRE	1	4	2003		2	2	302	30		2011-01-14	1899-12-31 10:30:00	1	9	25.9	124	60	2
407	GRE	1	2	2003		2	2	302	30		2011-01-14	1899-12-31 10:30:00	1	9	28.3	135.5	65.5	2
408	GRE	1	4	2003		2	2	302	30		2011-01-14	1899-12-31 10:30:00	1	9	21.9	121	65	2
409	GRE	2	12	2003		2	2	302	30		2011-01-14	1899-12-31 10:30:00	1	9	27.5	123	58	2
410	GRE	1	5	2003		3	2	282	28		2010-12-22	1899-12-31 13:30:00	1	9	27.8	128	55.5	2
411	GRE	2	11	2003		3	2	282	28		2010-12-22	1899-12-31 13:50:00	1	9	20.2	120	47	2
412	GRE	2	1	2003		3	2	282	28		2010-12-22	1899-12-31 13:45:00	1	9	26.5	127	54.5	2
413	GRE	2	3	2003		3	2	282	28		2010-12-22	1899-12-31 13:35:00	1	9	28	127.8	54	2
414	GRE	2	6	2002		3	2	282	28		2010-12-22	1899-12-31 13:25:00	1	9	22.9	121.7	56	2
415	GRE	2	12	2003		3	2	282	28		2010-12-22	1899-12-31 13:10:00	1	9	27.3	123.2	59	2
416	GRE	2	7	2003		3	2	282	28		2010-12-22	1899-12-31 13:00:00	1	9	21.5	120	52	2
417	GRE	2	3	2003		3	2	282	28		2010-12-22	1899-12-31 12:55:00	1	9	41.3	129.9	72	2
418	GRE	2	3	2003		3	2	282	28		2010-12-22	1899-12-31 12:45:00	1	9	34.7	124.5	71	2
419	GRE	1	9	2003		3	2	282	28		2010-12-22	1899-12-31 12:30:00	1	9	26.5	125.7	57.5	2
420	GRE	2	11	2003		3	2	282	28		2010-12-22	1899-12-31 12:00:00	1	9	38.2	129.3	74.5	2
421	GRE	1	2	2003		3	2	282	28		2010-12-22	1899-12-31 11:50:00	1	9	29.3	133.7	59.5	2
422	GRE	1	9	2003		3	2	282	28		2010-12-22	1899-12-31 11:40:00	1	9	22.3	121	54	2
423	GRE	2	8	2003		3	2	282	28		2010-12-22	1899-12-31 11:30:00	1	9	19.4	120.1	47.5	2
424	GRE	1	1	2003		3	2	282	28		2010-12-17	1899-12-31 09:25:00	1	9	24.5	130.5	55.2	4
425	GRE	2	6	2003		3	2	282	28		2010-12-17	1899-12-31 09:10:00	1	9	36	132.7	70.2	2
426	GRE	1	6	2003		3	2	282	28		2010-12-17	1899-12-31 09:15:00	1	9	26	125.2	64.7	2
427	GRE	1	6	2003		3	2	282	28		2010-12-17	1899-12-31 09:10:00	1	9	33.8	128	69.7	2
428	GRE	2	8	2003		2	2	292	29		2010-12-16	1899-12-31 10:40:00	1	9	31.7	132.5	60	3
429	GRE	2	11	2003		2	2	292	29		2010-12-16	1899-12-31 10:40:00	1	9	29.4	135	59	3
430	GRE	2	2	2003		2	2	292	29		2010-12-16	1899-12-31 10:40:00	1	9	41.6	136	70	2
431	GRE	2	12	2003		2	2	292	29		2010-12-16	1899-12-31 10:30:00	1	9	32.1	134.5	61	2
432	GRE	1	4	2003		2	2	292	29		2010-12-16	1899-12-31 10:20:00	1	9	34.3	134	68	2
433	GRE	1	7	2003		2	2	292	29		2010-12-16	1899-12-31 10:20:00	1	9	32.3	133.5	65	2
434	GRE	1	8	2003		2	2	292	29		2010-12-16	1899-12-31 10:15:00	1	9	34.5	137	69	4
435	GRE	1	9	2003		2	2	292	29		2010-12-16	1899-12-31 10:10:00	1	9	44	144.5	74	2
436	GRE	2	3	2003		2	2	292	29		2010-12-23	1899-12-31 10:20:00	1	9	32.3	133	66.1	2
437	GRE	2	12	2003		2	2	292	29		2010-12-23	1899-12-31 10:25:00	1	9	36	127.7	74	2
438	GRE	1	10	2003		2	2	292	29		2010-12-23	1899-12-31 10:30:00	1	9	31.7	121.6	75	2
439	GRE	2	1	2003		2	2	292	29		2010-12-23	1899-12-31 10:55:00	1	9	25.7	129.4	53.4	2
440	GRE	2	4	2003		2	2	292	29		2010-12-23	1899-12-31 11:15:00	1	9	31.2	126.8	68.6	2
441	GRE	2	2	2003		2	2	292	29		2010-12-23	1899-12-31 11:20:00	1	9	30.9	128.2	61.4	2
442	GRE	2	2	2003		2	2	292	29		2010-12-17	1899-12-31 10:10:00	1	9	31.3	130.2	62.2	3
443	GRE	2	12	2003		2	2	292	29		2010-12-17	1899-12-31 09:45:00	1	9	19.7	125.3	55.2	3
444	GRE	2	4	2003		2	2	292	29		2010-12-17	1899-12-31 09:30:00	1	9	30.4	127.9	57.2	3
445	GRE	1	4	2003		2	2	292	29		2010-12-17	1899-12-31 09:20:00	1	9	24	121.8	53.7	2
446	GRE	1	6	2003		2	2	292	29		2010-12-17	1899-12-31 09:15:00	1	9	25	126.8	56.2	3
447	GRE	1	4	2003		2	2	292	29		2010-12-17	1899-12-31 09:10:00	1	9	35.2	139.2	66.5	3
448	GRE	2	6	2003		3	2	242	24		2010-12-23	1899-12-31 13:20:00	1	9	40.5	131	70	4
449	GRE	2	5	2003		3	2	242	24		2010-12-23	1899-12-31 13:35:00	1	9	34.2	130	59	4
450	GRE	2	5	2003		3	2	242	24		2010-12-23	1899-12-31 13:30:00	1	9	37.6	121	73	4
451	GRE	2	2	2003		3	2	242	24		2010-12-23	1899-12-31 13:25:00	1	9	39.3	128	71	4
452	GRE	1	5	2003		3	2	242	24		2010-12-23	1899-12-31 13:15:00	1	9	27.5	125	55	4
453	GRE	2	2	2003		3	2	242	24		2010-12-23	1899-12-31 13:10:00	1	9	27.4	127	50	4
454	GRE	1	9	2003		3	2	242	24		2010-12-23	1899-12-31 13:05:00	1	9	22.5	114	53	4
455	GRE	1	1	2003		3	2	242	24		2010-12-23	1899-12-31 13:00:00	1	9	30.9	124.5	63	4
456	GRE	1	1	2003		3	2	242	24		2010-12-23	1899-12-31 12:55:00	1	9	34.4	135	60	3
457	GRE	1	10	2003		3	2	242	24		2010-12-23	1899-12-31 12:50:00	1	9	28.5	129.5	59	4
458	GRE	2	3	2003		3	2	242	24		2011-02-03	1899-12-31 12:00:00	1	9	29.7	127.4	55.2	2
459	GRE	2	7	2003		3	2	242	24		2011-02-03	1899-12-31 12:10:00	1	9	27.4	127.4	57.2	2
460	GRE	1	6	2003		3	2	242	24		2011-02-03	1899-12-31 12:20:00	1	9	32.6	131.8	56.7	2
461	GRE	1	8	2003		3	2	242	24		2011-02-03	1899-12-31 12:20:00	1	9	21.4	122.4	51.2	2
462	GRE	1	6	2003		3	2	242	24		2011-02-03	1899-12-31 12:25:00	1	9	33.4	128.4	62.7	2
463	GRE	1	3	2003		3	2	242	24		2011-02-03	1899-12-31 12:30:00	1	9	30.3	133.1	53.2	2
464	GRE	1	10	2003		3	2	242	24		2011-02-03	1899-12-31 12:30:00	1	9	28.3	127.4	54.4	2
465	GRE	1	4	2003		3	2	242	24		2011-02-03	1899-12-31 12:40:00	1	9	27.1	128.1	55.8	2
466	GRE	1	7	2003		3	2	242	24		2011-02-03	1899-12-31 12:35:00	1	9	31	129.2	60.7	2
467	GRE	1	1	2003		3	2	242	24		2011-02-03	1899-12-31 12:40:00	1	9	35.5	135.6	60.2	2
468	GRE	1	6	2003		2	2	1092	109		2010-12-22	1899-12-31 12:30:00	1	9	26.1	124.1	54.1	3
469	GRE	1	11	2003		2	2	1092	109		2010-12-22	1899-12-31 12:25:00	1	9	27.8	126.4	59.5	3
470	GRE	2	6	2003		2	2	1092	109		2010-12-22	1899-12-31 12:20:00	1	9	26.9	119.5	58.9	3
471	GRE	1	6	2003		2	2	1092	109		2010-12-22	1899-12-31 12:15:00	1	9	38.6	127.6	74.1	3
472	GRE	1	1	2003		2	2	1092	109		2010-12-22	1899-12-31 12:10:00	1	9	26.7	127.5	54.3	3
473	GRE	2	12	2003		2	2	1092	109		2010-12-22	1899-12-31 12:00:00	1	9	24.1	124	51.1	3
474	GRE	2	9	2003		2	2	1092	109		2010-12-22	1899-12-31 12:05:00	1	9	35.2	129.2	71.9	3
475	GRE	1	6	2003		2	2	1092	109		2010-12-22	1899-12-31 12:00:00	1	9	25.5	124.6	59.4	3
476	GRE	2	1	2003		2	2	1092	109		2010-12-22	1899-12-31 11:55:00	1	9	33.9	134.7	63.8	3
477	GRE	2	8	2003		2	2	1092	109		2010-12-22	1899-12-31 11:50:00	1	9	30.9	131.9	64	3
478	GRE	2	11	2003		2	2	1092	109		2010-12-22	1899-12-31 10:00:00	1	9	43	146.7	84.9	2
479	GRE	2	10	2003		2	2	1092	109		2010-12-23	1899-12-31 11:00:00	1	9	30.7	121.2	63.2	2
480	GRE	2	4	2003		2	2	1092	109		2010-12-23	1899-12-31 11:00:00	1	9	30.5	126.2	68.2	2
481	GRE	2	6	2003		2	2	1092	109		2010-12-23	1899-12-31 11:00:00	1	9	24.6	116.2	59.2	2
482	GRE	1	5	2003		2	2	1092	109		2010-12-23	1899-12-31 11:00:00	1	9	28.7	124.2	59.2	2
483	GRE	1	1	2003		2	2	1092	109		2010-12-23	1899-12-31 11:00:00	1	9	23.6	120.7	57.2	2
484	GRE	2	12	2003		2	2	1092	109		2010-12-23	1899-12-31 09:30:00	1	9	24.7	128.2	55.2	2
485	GRE	1	4	2003		2	2	1092	109		2010-12-23	1899-12-31 11:00:00	1	9	27.4	123.7	57.2	2
486	GRE	1	7	2003		2	2	1092	109		2010-12-23	1899-12-31 11:00:00	1	9	29	121.2	62.2	2
487	GRE	1	10	2003		2	2	1092	109		2010-12-23	1899-12-31 11:00:00	1	9	27.3	126.2	62.2	2
488	GRE	2	10	2003		2	2	1092	109		2010-12-23	1899-12-31 11:00:00	1	9	32.4	126.7	70.2	2
489	GRE	1	7	2003		2	2	1092	109		2010-12-23	1899-12-31 11:00:00	1	9	28.1	130.7	59.2	2
490	GRE	2	11	2003		2	2	1092	109		2010-12-23	1899-12-31 11:00:00	1	9	41.6	122.7	78.2	2
491	GRE	1	12	2003		2	2	1092	109		2010-12-23	1899-12-31 11:00:00	1	9	23.1	126.2	54.2	2
492	GRE	2	10	2003		2	2	1092	109		2010-12-23	1899-12-31 11:00:00	1	9	22.8	116.7	55.2	2
493	GRE	2	4	2003		2	2	1062	106		2010-12-22	1899-12-31 10:30:00	1	9	25.7	120.5	55	2
494	GRE	1	6	2003		2	2	1062	106		2010-12-22	1899-12-31 12:15:00	1	9	33.9	124	28	2
495	GRE	1	7	2003		2	2	1062	106		2010-12-22	1899-12-31 12:00:00	1	9	28.2	117	26.5	2
496	GRE	2	5	2003		2	2	1062	106		2010-12-22	1899-12-31 11:45:00	1	9	24.6	121.1	57	2
497	GRE	1	9	2003		2	2	1062	106		2010-12-22	1899-12-31 11:30:00	1	9	27.6	126	27.5	2
498	GRE	2	11	2003		2	2	1062	106		2010-12-22	1899-12-31 11:15:00	1	9	31.9	124.5	26	2
499	GRE	2	3	2003		2	2	1062	106		2010-12-22	1899-12-31 11:00:00	1	9	26.2	120	57	2
500	GRE	2	9	2003		2	2	1062	106		2011-01-14	1899-12-31 09:30:00	1	9	18.8	114.2	52.7	2
501	GRE	2	3	2003		2	2	1062	106		2011-01-14	1899-12-31 09:30:00	1	9	22.5	121.2	49.2	2
502	GRE	1	12	2003		2	2	1062	106		2011-01-14	1899-12-31 09:30:00	1	9	36.1	122.7	58.2	2
503	GRE	1	8	2003		2	2	1062	106		2011-01-14	1899-12-31 09:30:00	1	9	24.4	122.2	54.2	2
504	GRE	1	12	2003		2	2	1062	106		2011-01-14	1899-12-31 09:30:00	1	9	24.2	127.2	53.2	2
505	GRE	2	11	2003		2	2	1062	106		2011-01-14	1899-12-31 09:30:00	1	9	30.5	124.7	61.2	2
506	GRE	2	9	2003		2	2	1062	106		2011-01-14	1899-12-31 09:30:00	1	9	23.8	125.2	55.2	2
507	GRE	1	5	2003		2	2	1062	106		2011-01-14	1899-12-31 09:30:00	1	9	34.5	122.7	69.2	2
508	GRE	2	6	2003		2	2	1062	106		2011-01-14	1899-12-31 09:30:00	1	9	22.1	123.2	53.2	2
509	GRE	2	4	2003		2	2	1062	106		2011-01-14	1899-12-31 09:30:00	1	9	22.4	127.7	51.2	2
510	GRE	2	4	2003		2	2	1062	106		2011-01-14	1899-12-31 09:30:00	1	9	22.7	118.7	54.2	2
511	GRE	2	5	2003		2	2	1062	106		2011-02-01	1899-12-31 09:30:00	1	9	29.9	131.1	57.3	2
512	GRE	1	8	2003		2	2	1062	106		2011-02-01	1899-12-31 09:40:00	1	9	24.5	130	50.7	2
513	GRE	1	7	2003		2	2	1062	106		2011-02-01	1899-12-31 10:10:00	1	9	30.8	129.7	62.8	2
514	GRE	2	6	2003		2	2	1062	106		2011-02-01	1899-12-31 10:15:00	1	9	25.6	127.2	54.6	2
515	GRE	2	5	2003		2	2	1062	106		2011-02-01	1899-12-31 10:30:00	1	9	43.5	136	72.2	2
516	GRE	2	4	2003		2	2	312	31		2011-01-31	1899-12-31 09:50:00	1	9	25.6	124.5	52.5	3
517	GRE	2	2	2003		2	2	312	31		2011-01-31	1899-12-31 10:00:00	1	9	34.5	126.2	71.3	4
518	GRE	1	9	2003		2	2	312	31		2011-01-31	1899-12-31 11:00:00	1	9	22.8	121.9	53.1	3
519	GRE	2	2	2003		2	2	312	31		2011-01-31	1899-12-31 10:10:00	1	9	23.7	123.2	53.6	3
520	GRE	2	5	2003		2	2	312	31		2011-01-31	1899-12-31 10:55:00	1	9	28.4	127.6	54.9	3
521	GRE	2	6	2003		2	2	312	31		2011-01-31	1899-12-31 11:05:00	1	9	28.9	128.6	62.5	3
522	GRE	1	7	2003		2	2	312	31		2011-01-12	1899-12-31 11:30:00	1	9	33.8	138.8	61.8	3
523	GRE	2	10	2003		2	2	312	31		2011-01-12	1899-12-31 11:45:00	1	9	37.4	130.8	67.4	3
524	GRE	2	5	2003		2	2	312	31		2011-01-12	1899-12-31 11:15:00	1	9	37.3	130.9	69.4	3
525	GRE	1	4	2003		2	2	312	31		2011-01-12	1899-12-31 13:00:00	1	9	23.8	122.6	55.5	3
526	GRE	1	7	2003		2	2	312	31		2011-01-12	1899-12-31 12:05:00	1	9	36.5	131	70.6	3
527	GRE	2	5	2003		2	2	312	31		2011-01-12	1899-12-31 11:50:00	1	9	28.3	123.5	59	3
528	GRE	1	8	2003		2	2	322	32		2011-01-12	1899-12-31 12:15:00	1	9	38.2	130.9	69.3	3
529	GRE	2	3	2003		2	2	322	32		2011-01-31	1899-12-31 11:45:00	1	9	26	124.5	54.8	3
530	GRE	2	5	2003		2	2	322	32		2011-02-03	1899-12-31 10:50:00	1	9	26.2	127.7	53.7	4
531	GRE	2	7	2003		2	2	322	32		2011-02-03	1899-12-31 10:45:00	1	9	22.8	120.1	58	4
532	GRE	1	12	2003		2	2	322	32		2010-12-22	1899-12-31 11:15:00	1	9	28.4	125.7	59.2	2
533	GRE	2	10	2003		2	2	322	32		2010-12-22	1899-12-31 11:15:00	1	9	28.2	125.2	59.2	2
534	GRE	1	2	2003		2	2	322	32		2011-01-31	1899-12-31 09:40:00	1	9	30.8	128.2	65.2	4
535	GRE	1	8	2003		2	2	322	32		2011-01-31	1899-12-31 09:35:00	1	9	24.7	124.2	55.2	4
536	GRE	1	7	2003		2	2	322	32		2011-01-31	1899-12-31 09:40:00	1	9	24.7	123.9	54.2	4
537	GRE	1	11	2003		2	2	322	32		2011-01-31	1899-12-31 09:35:00	1	9	28.8	130.1	59	4
538	GRE	1	6	2003		2	2	322	32		2011-01-31	1899-12-31 09:45:00	1	9	24.9	126.8	52.8	2
539	GRE	2	12	2003		2	2	322	32		2011-01-31	1899-12-31 09:10:00	1	9	19.3	116.7	49.2	3
540	GRE	1	11	2003		2	2	322	32		2011-01-31	1899-12-31 09:30:00	1	9	26.3	124.7	58.2	4
541	GRE	2	11	2002		2	2	322	32		2011-01-31	1899-12-31 09:20:00	1	9	21.8	126.7	51.7	3
542	GRE	1	3	2003		2	2	322	32		2011-01-31	1899-12-31 09:25:00	1	9	30.4	133.5	60.5	4
543	GRE	1	7	2003		2	2	322	32		2010-12-21	1899-12-31 09:45:00	1	9	38.7	137.7	69.7	2
544	GRE	1	12	2003		2	2	322	32		2010-12-21	1899-12-31 09:40:00	1	9	24	119.4	55.2	2
545	GRE	1	12	2003		2	2	322	32		2010-12-21	1899-12-31 09:40:00	1	9	23.8	117.7	56.2	2
546	GRE	1	6	2003		2	2	322	32		2010-12-21	1899-12-31 09:40:00	1	9	24.5	124.4	57.7	2
547	GRE	1	7	2003		2	2	322	32		2010-12-21	1899-12-31 09:30:00	1	9	32.6	139.7	62.2	2
548	GRE	2	5	2003		2	2	322	32		2010-12-21	1899-12-31 10:30:00	1	9	22.2	120.2	55.2	2
549	GRE	2	8	2003		2	2	322	32		2010-12-21	1899-12-31 10:35:00	1	9	32.5	133.7	65.2	2
550	GRE	2	11	2003		2	2	322	32		2010-12-21	1899-12-31 10:30:00	1	9	30.6	128.2	65.2	2
551	GRE	2	5	2003		2	2	322	32		2010-12-21	1899-12-31 10:20:00	1	9	27.5	127.4	59.2	2
552	GRE	1	10	2003		2	2	322	32		2010-12-21	1899-12-31 10:35:00	1	9	29.3	126.7	64.2	2
553	GRE	1	6	2003		2	2	322	32		2010-12-21	1899-12-31 10:30:00	1	9	25.3	122.4	57.2	2
554	GRE	1	9	2003		2	2	322	32		2010-12-21	1899-12-31 10:25:00	1	9	25	125.7	59.2	2
555	GRE	2	12	2003		3	2	332	33		2010-12-22	1899-12-31 09:10:00	1	9	22.1	126.5	51	2
556	GRE	2	9	2002		3	2	332	33		2010-12-22	1899-12-31 09:20:00	1	9	28.2	132	58.9	4
557	GRE	1	3	2003		3	2	332	33		2010-12-22	1899-12-31 09:20:00	1	9	49.2	137.7	89.7	2
558	GRE	1	2	2003		3	2	332	33		2010-12-22	1899-12-31 09:20:00	1	9	27.7	126.7	68.7	2
559	GRE	1	10	2003		3	2	332	33		2010-12-22	1899-12-31 09:20:00	1	9	27.1	122.7	75.7	2
560	GRE	2	6	2003		3	2	332	33		2010-12-23	1899-12-31 11:00:00	1	9	36.2	133.7	66.2	2
561	GRE	1	1	2003		3	2	332	33		2010-12-23	1899-12-31 11:00:00	1	9	28.4	134.7	57.2	2
562	GRE	1	6	2003		3	2	332	33		2010-12-23	1899-12-31 11:00:00	1	9	29	135.7	60.2	2
563	GRE	1	6	2003		3	2	332	33		2010-12-23	1899-12-31 11:00:00	1	9	31.6	131.7	67.2	2
564	GRE	2	2	2003		3	2	332	33		2010-12-23	1899-12-31 11:00:00	1	9	25.4	131.7	52.2	2
565	GRE	2	7	2003		3	2	332	33		2010-12-23	1899-12-31 11:00:00	1	9	23	123.2	60.2	2
566	GRE	2	12	2003		3	2	332	33		2010-12-23	1899-12-31 11:00:00	1	9	24.8	129.2	60.2	2
567	GRE	1	9	2003		3	2	332	33		2010-12-23	1899-12-31 11:00:00	1	9	45.6	138.2	77.2	2
568	GRE	1	11	2003		3	2	332	33		2010-12-23	1899-12-31 11:00:00	1	9	24.5	125.2	56.2	2
569	GRE	1	5	2003		3	2	332	33		2010-12-23	1899-12-31 11:00:00	1	9	24.6	120.7	57.2	2
570	GRE	1	8	2003		3	2	332	33		2010-12-21	1899-12-31 11:30:00	1	9	32	126.7	62.2	2
571	GRE	2	3	2003		3	2	332	33		2010-12-21	1899-12-31 11:30:00	1	9	24.2	126.2	52.7	2
572	GRE	1	4	2003		3	2	332	33		2010-12-21	1899-12-31 11:30:00	1	9	30.4	132.2	58.7	2
573	GRE	2	1	2003		3	2	332	33		2010-12-21	1899-12-31 11:30:00	1	9	30.5	132.7	54.2	2
574	GRE	2	4	2003		3	2	332	33		2010-12-21	1899-12-31 11:30:00	1	9	38.9	134.7	67.2	2
575	GRE	1	12	2003		3	2	332	33		2010-12-21	1899-12-31 11:30:00	1	9	33.9	136.7	63.2	2
576	GRE	2	7	2003		3	2	332	33		2010-12-21	1899-12-31 11:30:00	1	9	24.1	129.2	51.2	2
577	GRE	1	7	2003		3	2	332	33		2010-12-21	1899-12-31 11:30:00	1	9	27.3	129.4	58.2	2
578	GRE	2	3	2003		3	2	332	33		2010-12-21	1899-12-31 11:30:00	1	9	28.5	120.7	60.2	2
579	GRE	2	11	2003		3	2	332	33		2010-12-21	1899-12-31 11:30:00	1	9	24.8	117.7	56.7	2
580	GRE	1	8	2003		1	2	372	37		2011-03-04	1899-12-31 14:00:00	1	9	23.7	124.9	59	3
581	GRE	2	10	2003		1	2	372	37		2011-03-04	1899-12-31 13:50:00	1	9	22.2	123.3	51	4
582	GRE	2	11	2003		1	2	372	37		2011-03-04	1899-12-31 13:40:00	1	9	22.5	122.6	55	4
583	GRE	2	10	2002		1	2	372	37		2011-03-04	1899-12-31 13:30:00	1	9	22.2	127	54.5	4
584	GRE	2	2	2003		1	2	372	37		2011-03-04	1899-12-31 13:25:00	1	9	38.5	133.5	77	4
585	GRE	1	1	2003		1	2	372	37		2011-03-04	1899-12-31 13:15:00	1	9	42.4	135.9	77	4
586	GRE	1	10	2003		1	2	372	37		2011-03-04	1899-12-31 13:05:00	1	9	21.7	120	55	4
587	GRE	1	12	2003		1	2	372	37		2011-03-04	1899-12-31 12:55:00	1	9	21.9	121	55	4
588	GRE	1	1	2003		1	2	372	37		2011-03-04	1899-12-31 12:45:00	1	9	25.8	128	56	4
589	GRE	2	7	2003		1	2	372	37		2011-03-04	1899-12-31 12:35:00	1	9	29.8	126.5	69	4
590	GRE	2	7	2003		1	2	372	37		2011-03-04	1899-12-31 12:25:00	1	9	25.2	128	55	4
591	GRE	2	4	2003		1	2	372	37		2011-03-04	1899-12-31 12:15:00	1	9	26.7	128	59	4
592	GRE	1	5	2003		1	2	372	37		2011-03-04	1899-12-31 12:00:00	1	9	35.1	128.5	71	4
593	GRE	2	11	2003		1	2	372	37		2011-03-04	1899-12-31 11:55:00	1	9	21.2	118.5	57	4
594	GRE	2	4	2003		1	2	372	37		2011-02-04	1899-12-31 11:45:00	1	9	28.9	127.4	60	4
595	GRE	1	2	2003		1	2	372	37		2011-02-04	1899-12-31 11:35:00	1	9	39.3	134.1	78	4
596	GRE	1	9	2003		1	2	372	37		2011-02-04	1899-12-31 11:25:00	1	9	46.2	134.4	93	4
597	GRE	2	3	2003		1	2	372	37		2011-02-04	1899-12-31 11:15:00	1	9	24.3	123.3	58	4
598	GRE	2	10	2003		1	2	372	37		2011-02-04	1899-12-31 11:05:00	1	9	22.1	122	56	3
599	GRE	2	6	2003		1	2	372	37		2011-02-04	1899-12-31 10:00:00	1	9	35.3	129.9	75	4
600	GRE	1	9	2003		1	2	372	37		2011-02-04	1899-12-31 10:10:00	1	9	57.3	142.5	93	4
601	GRE	2	11	2003		1	2	372	37		2011-02-04	1899-12-31 10:20:00	1	9	32.5	126.7	72	4
602	GRE	1	5	2003		1	2	372	37		2011-02-04	1899-12-31 10:25:00	1	9	25.7	125	56	4
603	GRE	2	9	2003		1	2	372	37		2011-02-04	1899-12-31 10:35:00	1	9	26.4	125.4	59	4
604	GRE	2	8	2003		1	2	372	37		2011-02-04	1899-12-31 10:45:00	1	9	34.3	136.5	71	4
605	GRE	1	11	2003		1	2	372	37		2011-03-04	1899-12-31 10:55:00	1	9	26.3	132.6	45	4
606	GRE	2	3	2003		2	2	382	38		2010-12-21	1899-12-31 10:55:00	1	9	31.7	131.5	65.2	3
607	GRE	2	1	2003		2	2	382	38		2010-12-21	1899-12-31 10:55:00	1	9	28.5	130.5	59.5	3
608	GRE	2	7	2003		2	2	382	38		2010-12-21	1899-12-31 10:55:00	1	9	22.2	122.5	54	3
609	GRE	2	11	2003		2	2	382	38		2010-12-21	1899-12-31 10:55:00	1	9	30.6	123.5	70.6	4
610	GRE	1	12	2003		2	2	382	38		2010-12-21	1899-12-31 10:55:00	1	9	26.3	126.5	61.5	3
611	GRE	1	10	2003		2	2	382	38		2010-12-21	1899-12-31 10:55:00	1	9	23.8	122.5	52.6	3
612	GRE	2	1	2003		2	2	382	38		2010-12-16	1899-12-31 08:30:00	1	9	42.7	139.2	79.2	3
613	GRE	1	12	2003		2	2	382	38		2010-12-16	1899-12-31 08:25:00	1	9	23.5	126.2	56.2	3
614	GRE	1	1	2003		2	2	382	38		2010-12-16	1899-12-31 08:20:00	1	9	34.2	141.2	64.2	3
615	GRE	1	5	2003		2	2	382	38		2010-12-23	1899-12-31 10:20:00	1	9	41.3	137.4	71.7	3
616	GRE	1	1	2003		2	2	382	38		2010-12-23	1899-12-31 10:15:00	1	9	37.7	134.4	68.2	3
617	GRE	1	8	2003		2	2	382	38		2010-12-23	1899-12-31 09:40:00	1	9	20.1	118.2	50.2	3
618	GRE	1	1	2003		2	2	382	38		2010-12-23	1899-12-31 10:00:00	1	9	40.7	136.7	72.7	3
619	GRE	1	12	2002		2	2	382	38		2010-12-23	1899-12-31 09:35:00	1	9	24.1	122.3	57.2	3
620	GRE	1	10	2003		2	2	382	38		2010-12-23	1899-12-31 10:15:00	1	9	27.9	131.9	57.7	3
621	GRE	1	7	2003		2	2	382	38		2010-12-23	1899-12-31 09:20:00	1	9	35.6	132.7	69.2	2
622	GRE	1	10	2003		2	2	382	38		2010-12-23	1899-12-31 09:30:00	1	9	28.1	123.2	57.2	3
623	GRE	1	5	2003		2	2	72	7		2011-01-13	1899-12-31 10:30:00	1	9	21.1	121.7	52	4
624	GRE	1	1	2002		2	2	72	7		2011-01-13	1899-12-31 11:10:00	1	9	34.1	128.8	71	2
625	GRE	1	6	2003		2	2	72	7		2011-01-13	1899-12-31 11:00:00	1	9	33.7	135.5	61	3
626	GRE	2	3	2003		2	2	72	7		2011-01-13	1899-12-31 10:50:00	1	9	32.4	142.2	57	3
627	GRE	1	4	2003		2	2	72	7		2011-01-13	1899-12-31 10:40:00	1	9	23.5	122.1	54	2
628	GRE	2	7	2003		2	2	72	7		2011-01-13	1899-12-31 11:30:00	1	9	41.2	134.8	75	3
629	GRE	1	7	2003		2	2	72	7		2011-01-13	1899-12-31 11:20:00	1	9	33.7	130.4	68	2
630	GRE	2	10	2003		2	2	72	7		2010-12-22	1899-12-31 09:00:00	1	9	30.6	128.2	57.2	2
631	GRE	1	12	2003		2	2	72	7		2010-12-22	1899-12-31 09:00:00	1	9	33.1	124.2	62.2	2
632	GRE	1	10	2003		2	2	72	7		2010-12-22	1899-12-31 08:55:00	1	9	31.2	126.7	63.7	2
633	GRE	1	10	2003		2	2	72	7		2010-12-22	1899-12-31 08:50:00	1	9	30.2	128.2	60.2	2
634	GRE	1	3	2003		2	2	72	7		2010-12-22	1899-12-31 08:50:00	1	9	24	126.2	52.2	2
635	GRE	2	1	2003		2	2	72	7		2010-12-22	1899-12-31 08:45:00	1	9	21.7	121.2	49.7	2
636	GRE	1	12	2003		2	2	72	7		2010-12-22	1899-12-31 08:40:00	1	9	26.9	123.2	55.7	2
637	GRE	2	3	2003		2	2	72	7		2010-12-22	1899-12-31 08:40:00	1	9	37.2	140.7	58.2	2
638	GRE	1	5	2003		2	2	72	7		2010-12-22	1899-12-31 08:35:00	1	9	22.2	127.2	54.2	2
639	GRE	1	8	2003		2	2	72	7		2010-12-22	1899-12-31 08:30:00	1	9	30.5	122.2	60.2	2
640	GRE	2	11	2003		2	2	72	7		2010-12-20	1899-12-31 12:15:00	1	9	29.6	126.5	58	3
641	GRE	2	4	2003		2	2	72	7		2010-12-20	1899-12-31 12:15:00	1	9	24.6	127.4	53.7	3
642	GRE	1	8	2003		2	2	72	7		2010-12-20	1899-12-31 12:20:00	1	9	30.7	123.7	64.7	3
643	GRE	2	1	2003		2	2	72	7		2010-12-20	1899-12-31 12:20:00	1	9	35.2	137.6	62.2	3
644	GRE	1	8	2003		2	2	72	7		2010-12-20	1899-12-31 12:20:00	1	9	23.9	119.1	54.7	3
645	GRE	2	8	2003		2	2	72	7		2010-12-20	1899-12-31 12:25:00	1	9	29.8	126.4	59.2	3
646	GRE	1	5	2003		2	2	72	7		2010-12-20	1899-12-31 12:25:00	1	9	36.8	133.2	66.9	3
647	GRE	1	4	2003		2	2	72	7		2011-01-20	1899-12-31 12:00:00	1	9	31.9	138.2	60.2	3
648	GRE	2	9	2003		2	2	392	39		2011-01-14	1899-12-31 11:55:00	1	9	30.7	131	73	2
649	GRE	2	3	2003		2	2	392	39		2011-01-14	1899-12-31 11:50:00	1	9	25	129	64	2
650	GRE	2	4	2003		2	2	392	39		2011-01-14	1899-12-31 12:05:00	1	9	29.7	132	64.5	2
651	GRE	1	12	2003		2	2	392	39		2011-01-14	1899-12-31 12:35:00	1	9	23.9	126	55	2
652	GRE	2	9	2003		2	2	392	39		2011-01-14	1899-12-31 11:35:00	1	9	31.5	129	69	2
653	GRE	1	11	2003		2	2	392	39		2011-01-14	1899-12-31 11:30:00	1	9	38.9	128	79	2
654	GRE	2	8	2003		2	2	392	39		2011-01-14	1899-12-31 11:25:00	1	9	19.6	114.5	54	2
655	GRE	2	8	2003		2	2	392	39		2011-01-14	1899-12-31 11:20:00	1	9	21.8	120	56	2
656	GRE	2	12	2003		2	2	392	39		2011-01-14	1899-12-31 11:15:00	1	9	21.2	122	55	2
657	GRE	2	11	2003		2	2	392	39		2011-01-14	1899-12-31 11:10:00	1	9	27.8	126	63	2
658	GRE	1	6	2003		2	2	392	39		2011-01-14	1899-12-31 11:10:00	1	9	30	127	69	2
659	GRE	2	7	2003		2	2	392	39		2011-01-14	1899-12-31 11:05:00	1	9	34.9	129	65	2
660	GRE	1	12	2003		2	2	392	39		2011-01-14	1899-12-31 11:00:00	1	9	27.5	119	64	2
661	GRE	2	9	2003		2	2	392	39		2011-01-14	1899-12-31 12:30:00	1	9	35.4	131	72	2
662	GRE	2	2	2003		2	2	392	39		2011-01-14	1899-12-31 12:30:00	1	9	32.8	133	67	2
663	GRE	1	3	2003		2	2	392	39		2011-01-14	1899-12-31 12:30:00	1	9	37	133	72.5	2
664	GRE	2	11	2003		2	2	392	39		2011-01-14	1899-12-31 12:25:00	1	9	25.7	125	60.5	2
665	GRE	1	3	2003		2	2	392	39		2011-01-14	1899-12-31 12:25:00	1	9	28.4	127	64.5	2
666	GRE	1	1	2003		2	2	392	39		2011-01-14	1899-12-31 12:20:00	1	9	34.4	132.5	71	2
667	GRE	2	7	2003		2	2	392	39		2011-01-14	1899-12-31 12:20:00	1	9	29.4	131	64	2
668	GRE	2	4	2003		2	2	392	39		2011-01-14	1899-12-31 12:15:00	1	9	29.5	126	69	2
669	GRE	2	1	2003		2	2	392	39		2011-01-14	1899-12-31 12:15:00	1	9	24.6	133	56	2
670	GRE	1	4	2003		2	2	392	39		2011-01-14	1899-12-31 12:10:00	1	9	23.4	120	60	2
671	GRE	1	7	2003		2	2	392	39		2011-01-14	1899-12-31 12:05:00	1	9	28.9	124	63	2
672	GRE	1	9	2003		2	2	402	40		2010-12-10	1899-12-31 09:20:00	1	9	31.7	126	68.5	2
673	GRE	1	7	2002		2	2	402	40		2010-12-10	1899-12-31 09:20:00	1	9	42.8	135.7	73	3
674	GRE	2	10	2003		2	2	402	40		2010-12-10	1899-12-31 09:15:00	1	9	29.3	127.3	60	3
675	GRE	1	1	2003		2	2	402	40		2010-12-10	1899-12-31 09:10:00	1	9	45.6	143.6	78	3
676	GRE	1	8	2003		2	2	402	40		2010-12-10	1899-12-31 09:10:00	1	9	32.4	126.8	61	3
677	GRE	1	1	2003		2	2	402	40		2010-12-10	1899-12-31 09:00:00	1	9	24.8	128.7	53	3
678	GRE	1	10	2003		2	2	402	40		2010-12-20	1899-12-31 08:50:00	1	9	26.3	129.2	57.2	2
679	GRE	1	5	2003		2	2	402	40		2010-12-20	1899-12-31 08:50:00	1	9	33.9	119.2	79.2	2
680	GRE	1	9	2003		2	2	402	40		2010-12-20	1899-12-31 08:55:00	1	9	43.3	129.2	78.2	2
681	GRE	1	5	2003		2	2	402	40		2010-12-20	1899-12-31 09:00:00	1	9	27	123.2	63.2	2
682	GRE	2	9	2003		2	2	402	40		2010-12-20	1899-12-31 09:20:00	1	9	27.9	126.2	63.2	2
683	GRE	1	9	2003		2	2	402	40		2010-12-20	1899-12-31 09:00:00	1	9	44.5	127.2	83.2	3
684	GRE	1	6	2003		2	2	402	40		2010-12-20	1899-12-31 10:30:00	1	9	30.5	135.2	63.2	2
685	GRE	1	3	2003		2	2	402	40		2010-12-20	1899-12-31 10:40:00	1	9	24.9	130.2	59.2	2
686	GRE	2	1	2003		2	2	402	40		2011-02-01	1899-12-31 12:00:00	1	9	24	124.2	50.2	3
687	GRE	2	6	2003		2	2	402	40		2011-02-01	1899-12-31 12:00:00	1	9	32.7	136.2	62.2	3
688	GRE	2	6	2003		2	2	402	40		2011-02-01	1899-12-31 12:00:00	1	9	27.5	134.2	52.2	3
689	GRE	2	4	2003		2	2	402	40		2011-02-01	1899-12-31 12:00:00	1	9	30.8	127.2	55.2	3
690	GRE	2	10	2003		2	2	402	40		2011-02-01	1899-12-31 12:00:00	1	9	21.8	120.2	48.2	3
691	GRE	1	8	2003		2	2	402	40		2011-02-01	1899-12-31 12:00:00	1	9	27.7	134.2	59.2	3
692	GRE	2	7	2003		2	2	402	40		2011-02-01	1899-12-31 12:00:00	1	9	45.2	130.2	73.2	3
693	GRE	2	4	2003		2	2	552	55		2011-02-04	1899-12-31 13:00:00	1	9	37.4	129.8	74.7	2
694	GRE	1	7	2003		2	2	552	55		2011-02-04	1899-12-31 13:10:00	1	9	30	127.5	60.5	2
695	GRE	2	7	2003		2	2	552	55		2011-02-04	1899-12-31 13:20:00	1	9	36.9	129.5	74	2
696	GRE	1	9	2003		2	2	552	55		2011-02-04	1899-12-31 13:25:00	1	9	24.4	118	55	2
697	GRE	1	8	2003		2	2	552	55		2011-02-04	1899-12-31 13:35:00	1	9	23.4	118.5	54	2
698	GRE	2	7	2003		2	2	552	55		2011-02-04	1899-12-31 13:45:00	1	9	26.1	125.7	57.5	2
699	GRE	2	2	2003		2	2	552	55		2011-01-14	1899-12-31 08:55:00	1	9	29.4	129.2	62.2	4
700	GRE	2	1	2003		2	2	552	55		2011-01-14	1899-12-31 08:50:00	1	9	23.5	121.2	54.2	4
701	GRE	2	5	2003		2	2	552	55		2011-01-14	1899-12-31 08:45:00	1	9	29.7	133.7	58.7	4
702	GRE	1	12	2003		2	2	552	55		2011-01-14	1899-12-31 08:40:00	1	9	28.4	125.2	58.7	4
703	GRE	1	2	2003		2	2	552	55		2011-01-14	1899-12-31 08:35:00	1	9	33	134.2	64.7	4
704	GRE	1	9	2003		2	2	552	55		2011-01-14	1899-12-31 08:30:00	1	9	41.2	124.2	82.2	4
705	GRE	2	4	2004		2	2	552	55		2011-01-14	1899-12-31 08:20:00	1	9	26.8	126.2	59.2	4
706	GRE	2	2	2003		2	2	552	55		2010-12-20	1899-12-31 08:30:00	1	9	28.7	131.2	60.2	2
707	GRE	2	4	2003		2	2	552	55		2010-12-20	1899-12-31 08:40:00	1	9	27	125.2	66.2	2
708	GRE	2	6	2003		2	2	552	55		2010-12-20	1899-12-31 08:45:00	1	9	21.8	120.2	54.2	2
709	GRE	2	9	2003		2	2	552	55		2010-12-20	1899-12-31 08:35:00	1	9	34.5	125.2	67.2	2
710	GRE	1	5	2003		2	2	552	55		2011-02-01	1899-12-31 12:00:00	1	9	31.8	131.2	56.2	3
711	GRE	2	12	2003		2	2	552	55		2011-02-01	1899-12-31 12:00:00	1	9	19.9	120.2	45.2	3
712	GRE	1	12	2003		2	2	552	55		2011-02-01	1899-12-31 12:00:00	1	9	26.9	130.2	53.2	3
713	GRE	2	1	2003		2	2	612	61		2011-02-09	1899-12-31 10:10:00	1	9	22.2	123.1	49	3
714	GRE	2	5	2003		2	2	612	61		2011-01-27	1899-12-31 10:40:00	1	9	41.6	137.1	78	3
715	GRE	2	5	2003		2	2	612	61		2011-01-27	1899-12-31 10:45:00	1	9	21.9	121.1	51	3
716	GRE	1	10	2003		2	2	612	61		2011-01-27	1899-12-31 10:50:00	1	9	26.6	126.2	55	3
717	GRE	2	2	2003		2	2	612	61		2011-01-27	1899-12-31 10:55:00	1	9	25.8	131.2	51.5	3
718	GRE	1	3	2003		2	2	612	61		2011-02-09	1899-12-31 10:20:00	1	9	36.4	133.4	71.4	3
719	GRE	1	7	2003		2	2	612	61		2011-02-09	1899-12-31 10:20:00	1	9	43.4	139.6	75.8	3
720	GRE	1	5	2003		2	2	612	61		2011-02-09	1899-12-31 10:15:00	1	9	23.8	127.8	53.8	3
721	GRE	1	5	2003		2	2	612	61		2011-01-27	1899-12-31 10:55:00	1	9	24.3	126.9	53.3	3
722	GRE	2	6	2003		2	2	612	61		2011-01-27	1899-12-31 11:00:00	9	9	27.6	120.6	56.8	3
723	GRE	1	2	2003		2	2	612	61		2011-01-27	1899-12-31 10:30:00	1	9	24.4	122.8	53	4
724	GRE	1	5	2003		2	2	612	61		2011-01-27	1899-12-31 10:35:00	1	9	56.5	140.1	95	4
725	GRE	2	7	2002		2	2	612	61		2011-01-20	1899-12-31 12:00:00	1	9	26.6	129.2	52.2	3
726	GRE	2	8	2003		2	2	612	61		2010-12-22	1899-12-31 12:10:00	1	9	26.6	126.2	57.7	4
727	GRE	2	12	2002		2	2	612	61		2010-12-22	1899-12-31 12:40:00	1	9	19.2	118	50.1	3
728	GRE	1	10	2003		2	2	612	61		2010-12-22	1899-12-31 12:30:00	1	9	31.7	130.5	63.1	4
729	GRE	1	1	2003		2	2	612	61		2010-12-22	1899-12-31 11:45:00	1	9	25.3	133.4	49.3	4
730	GRE	1	5	2003		2	2	612	61		2010-12-22	1899-12-31 12:00:00	1	9	28.8	124.5	57.2	3
731	GRE	2	10	2003		2	2	612	61		2010-12-21	1899-12-31 12:15:00	1	9	24.8	120.9	56.2	3
732	GRE	1	1	2003		2	2	612	61		2010-12-21	1899-12-31 10:00:00	1	9	25.7	127.7	58.2	3
733	GRE	1	2	2003		2	2	592	59		2011-02-01	1899-12-31 10:30:00	1	9	42.7	131	81	3
734	GRE	2	3	2003		2	2	592	59		2011-02-01	1899-12-31 10:20:00	1	9	21.6	123	53	3
735	GRE	2	12	2003		2	2	592	59		2011-02-01	1899-12-31 10:15:00	1	9	23.8	120	57	3
736	GRE	2	8	2003		2	2	592	59		2011-02-01	1899-12-31 10:10:00	1	9	28	127	63.5	3
737	GRE	1	3	2003		2	2	592	59		2011-02-01	1899-12-31 10:00:00	1	9	29.8	118	29	3
738	GRE	2	5	2003		2	2	592	59		2010-12-21	1899-12-31 12:30:00	1	9	23.7	125.2	50.2	2
739	GRE	1	5	2003		2	2	592	59		2010-12-21	1899-12-31 12:30:00	1	9	22.4	128.2	52.2	2
740	GRE	1	9	2003		2	2	592	59		2010-12-21	1899-12-31 12:30:00	1	9	23	119.2	51.2	2
741	GRE	2	5	2003		2	2	592	59		2010-12-21	1899-12-31 12:30:00	1	9	30.2	134.2	58.7	2
742	GRE	2	9	2003		2	2	592	59		2010-12-21	1899-12-31 12:30:00	1	9	23.1	122.2	52.2	2
743	GRE	2	10	2003		2	2	592	59		2011-01-14	1899-12-31 09:30:00	1	9	23	126.2	49.2	2
744	GRE	1	11	2003		2	2	592	59		2011-01-14	1899-12-31 09:30:00	1	9	37.4	131.2	71.2	2
745	GRE	1	8	2003		2	2	592	59		2011-01-14	1899-12-31 09:30:00	1	9	29.8	123.2	62.2	2
746	GRE	1	5	2003		2	2	592	59		2011-02-01	1899-12-31 10:40:00	1	9	24	128.9	54.1	2
747	GRE	2	6	2003		2	2	592	59		2011-02-01	1899-12-31 10:50:00	1	9	31.6	126.2	63	2
748	GRE	1	12	2003		2	2	592	59		2011-02-01	1899-12-31 11:00:00	1	9	30.4	131.4	58.6	2
749	GRE	2	7	2003		2	2	592	59		2011-02-01	1899-12-31 10:20:00	1	9	32.3	131.7	60.4	2
750	GRE	2	5	2003		2	2	592	59		2011-02-01	1899-12-31 10:35:00	1	9	39.9	142.4	63	2
751	GRE	1	7	2003		2	2	592	59		2010-12-21	1899-12-31 10:20:00	1	9	27.5	131.7	57.2	2
752	GRE	1	5	2002		2	2	592	59		2010-12-21	1899-12-31 10:20:00	1	9	30.7	128.7	60.2	2
753	GRE	1	5	2003		2	2	592	59		2010-12-21	1899-12-31 10:20:00	1	9	31	131.7	66.2	2
754	GRE	1	1	2003		2	2	592	59		2011-01-14	1899-12-31 10:30:00	1	9	29.3	131.2	59.2	4
755	GRE	1	11	2003		2	2	592	59		2011-01-14	1899-12-31 10:25:00	1	9	30.1	125.2	61.2	4
756	GRE	1	11	2003		2	2	592	59		2011-01-14	1899-12-31 10:20:00	1	9	26.6	125.7	53.2	4
757	GRE	2	3	2003		2	2	592	59		2011-01-14	1899-12-31 10:15:00	1	9	18.3	123.2	48.2	4
758	GRE	2	12	2003		2	2	582	58		2011-02-03	1899-12-31 09:10:00	1	9	27.9	135	58	2
759	GRE	2	12	2002		2	2	582	58		2011-02-03	1899-12-31 09:05:00	1	9	27	126.4	57	2
760	GRE	1	6	2003		2	2	582	58		2011-02-03	1899-12-31 08:55:00	1	9	28.2	128	60	4
761	GRE	1	10	2003		2	2	582	58		2011-02-03	1899-12-31 09:00:00	1	9	36	128	75	4
762	GRE	2	9	2003		2	2	582	58		2011-02-03	1899-12-31 08:45:00	1	9	33.7	128.9	68	3
763	GRE	1	11	2003		2	2	582	58		2011-02-03	1899-12-31 08:45:00	1	9	39.9	129.8	78	4
764	GRE	2	4	2003		2	2	582	58		2011-02-03	1899-12-31 08:35:00	1	9	23.3	125.5	55	3
765	GRE	2	11	2003		2	2	582	58		2011-02-03	1899-12-31 08:30:00	1	9	37.4	120	76	3
766	GRE	2	6	2003		2	2	582	58		2011-02-03	1899-12-31 08:35:00	1	9	43	134.9	71	3
767	GRE	1	7	2003		2	2	582	58		2011-02-03	1899-12-31 08:20:00	1	9	29	119.4	67	4
768	GRE	1	7	2003		2	2	582	58		2011-02-03	1899-12-31 08:50:00	1	9	28.6	125.9	62	2
769	GRE	1	9	2003		2	2	582	58		2010-12-16	1899-12-31 09:35:00	1	9	43.3	132.2	79.2	3
770	GRE	2	9	2003		2	2	582	58		2010-12-16	1899-12-31 09:30:00	1	9	18.8	116.2	55.2	3
771	GRE	2	10	2003		2	2	582	58		2010-12-16	1899-12-31 09:25:00	1	9	29.6	133.2	59.2	3
772	GRE	1	10	2003		2	2	582	58		2010-12-16	1899-12-31 09:20:00	1	9	21	124.2	50.2	3
773	GRE	1	7	2003		2	2	582	58		2010-12-16	1899-12-31 09:15:00	1	9	27.9	131.2	60.2	3
774	GRE	2	12	2003		2	2	582	58		2010-12-16	1899-12-31 09:10:00	1	9	21.6	117.2	54.2	3
775	GRE	1	3	2003		2	2	582	58		2010-12-16	1899-12-31 09:05:00	1	9	38.5	134.2	77.2	3
776	GRE	2	12	2003		2	2	582	58		2010-12-16	1899-12-31 09:00:00	1	9	32	127.2	64.2	3
777	GRE	1	6	2003		2	2	582	58		2010-12-16	1899-12-31 08:50:00	1	9	30.6	132.2	65.2	3
778	GRE	2	2	2003		2	2	582	58		2010-12-16	1899-12-31 08:45:00	1	9	25.9	129.2	51.2	3
779	GRE	1	5	2003		2	2	582	58		2010-12-16	1899-12-31 08:40:00	1	9	39.7	137.2	73.2	3
780	GRE	2	12	2003		2	2	582	58		2010-12-16	1899-12-31 08:35:00	1	9	26	127.7	60.2	3
781	GRE	1	9	2003		2	2	582	58		2010-12-23	1899-12-31 10:25:00	1	9	24.8	122	57.2	2
782	GRE	2	12	2002		1	2	602	60		2011-01-26	1899-12-31 11:40:00	1	9	23.7	123.7	53	3
783	GRE	1	9	2003		1	2	602	60		2011-01-26	1899-12-31 11:40:00	1	9	23.7	129.5	53	3
784	GRE	2	11	2003		1	2	602	60		2011-01-26	1899-12-31 11:50:00	1	9	27.2	129.9	56	3
785	GRE	2	1	2003		1	2	602	60		2011-01-21	1899-12-31 11:55:00	1	9	52.9	135.2	81	3
786	GRE	1	2	2003		1	2	602	60		2011-01-26	1899-12-31 11:55:00	1	9	38.5	136.7	69.7	3
787	GRE	1	8	2003		1	2	602	60		2011-01-26	1899-12-31 11:20:00	1	9	23.7	128.5	59	3
788	GRE	1	7	2003		1	2	602	60		2011-01-26	1899-12-31 11:25:00	1	9	18.8	117.5	49	3
789	GRE	1	1	2002		1	2	602	60		2011-01-26	1899-12-31 11:30:00	1	9	30.5	130.9	62	3
790	GRE	2	6	2003		1	2	602	60		2011-01-26	1899-12-31 11:15:00	1	9	24.5	125.6	58	3
791	GRE	2	11	2003		1	2	602	60		2011-01-26	1899-12-31 11:10:00	1	9	26.2	136.3	54	3
792	GRE	2	4	2003		1	2	602	60		2011-01-26	1899-12-31 11:10:00	1	9	30.3	136.5	67	3
793	GRE	2	3	2003		1	2	602	60		2011-01-26	1899-12-31 11:00:00	1	9	61	130	22.4	3
794	GRE	2	3	2003		1	2	602	60		2011-01-26	1899-12-31 10:55:00	1	9	31.6	135.5	65	3
795	GRE	2	12	2003		2	2	832	83		2010-12-20	1899-12-31 11:50:00	9	9	26.3	128.3	57.3	4
796	GRE	2	7	2003		2	2	832	83		2010-12-20	1899-12-31 11:30:00	1	9	32.6	137	59.4	3
797	GRE	2	5	2003		2	2	832	83		2010-12-20	1899-12-31 11:20:00	1	9	37.2	132.3	65	3
798	GRE	2	10	2003		2	2	832	83		2010-12-20	1899-12-31 11:50:00	1	9	23.8	129.1	52.2	4
799	GRE	1	11	2003		2	2	832	83		2010-12-20	1899-12-31 11:20:00	1	9	25.6	121.4	65	3
800	GRE	1	7	2003		2	2	832	83		2010-12-21	1899-12-31 08:45:00	1	9	34.1	136.6	62.6	3
801	GRE	2	11	2003		2	2	832	83		2010-12-21	1899-12-31 08:45:00	1	9	20.9	122.2	53.2	3
802	GRE	2	10	2003		2	2	832	83		2010-12-15	1899-12-31 08:45:00	1	9	22.3	121.3	54.8	3
803	GRE	2	1	2003		2	2	832	83		2010-12-15	1899-12-31 09:00:00	1	9	37.4	135.6	64.8	3
804	GRE	1	7	2003		2	2	832	83		2010-12-15	1899-12-31 09:30:00	1	9	34	134.4	66.9	3
805	GRE	1	8	2003		2	2	832	83		2010-12-15	1899-12-31 09:15:00	1	9	34.2	130.6	65.8	3
806	GRE	1	6	2003		2	2	832	83		2010-12-15	1899-12-31 09:30:00	1	9	37	136.2	67.5	3
807	GRE	2	10	2003		2	2	832	83		2010-12-15	1899-12-31 09:30:00	1	9	26.3	125.2	55.8	3
808	GRE	2	11	2003		2	2	832	83		2010-12-15	1899-12-31 09:45:00	1	9	22.2	124.2	52.2	3
809	GRE	1	11	2003		2	2	832	83		2010-12-15	1899-12-31 09:15:00	1	9	24.2	124.3	56.5	3
810	GRE	1	7	2003		2	2	832	83		2010-12-15	1899-12-31 09:00:00	1	9	35.2	132.2	66.7	3
811	GRE	1	1	2003		2	2	832	83		2010-12-16	1899-12-31 09:55:00	1	9	29.5	122.2	65.2	3
812	GRE	2	5	2003		2	2	832	83		2010-12-16	1899-12-31 09:50:00	1	9	36	136.2	66.2	3
813	GRE	1	10	2003		2	2	832	83		2010-12-16	1899-12-31 09:45:00	1	9	30.7	133.2	62.2	3
814	GRE	1	9	2003		1	2	1102	110		2011-02-17	1899-12-31 09:40:00	1	9	22.6	120	55	2
815	GRE	1	7	2003		1	2	1102	110		2011-02-17	1899-12-31 09:35:00	1	9	40.6	135	58	2
816	GRE	2	8	2003		1	2	1102	110		2011-02-17	1899-12-31 09:40:00	1	9	30.5	130	61	2
817	GRE	1	12	2003		1	2	1102	110		2011-02-17	1899-12-31 09:45:00	1	9	28.6	131	58	3
818	GRE	1	12	2003		1	2	1102	110		2011-02-17	1899-12-31 09:50:00	1	9	22.9	122	56	3
819	GRE	2	2	2003		1	2	1102	110		2011-02-17	1899-12-31 09:55:00	1	9	25.2	129	55	3
820	GRE	2	11	2003		1	2	1102	110		2011-02-17	1899-12-31 09:20:00	1	9	25.5	118	57	2
821	GRE	1	4	2003		1	2	1102	110		2011-02-17	1899-12-31 09:15:00	1	9	33.7	130	63	2
822	GRE	2	4	2003		1	2	1102	110		2011-02-17	1899-12-31 09:10:00	1	9	35.5	127	68	3
823	GRE	1	6	2003		1	2	1102	110		2011-02-17	1899-12-31 09:05:00	1	9	37.4	138	63	3
824	GRE	2	1	2003		1	2	1102	110		2011-02-17	1899-12-31 09:30:00	1	9	31.1	125	65	3
825	GRE	1	12	2003		1	2	1102	110		2011-02-17	1899-12-31 09:35:00	1	9	29.2	126	62	3
826	GRE	2	3	2003		1	2	1102	110		2011-02-17	1899-12-31 09:30:00	1	9	28.7	128	57	3
827	GRE	1	3	2003		1	2	1102	110		2011-02-17	1899-12-31 09:24:00	1	9	38.1	131	78	2
828	GRE	1	10	2003		1	2	1102	110		2011-02-17	1899-12-31 09:20:00	1	9	24.7	129	54	2
829	GRE	2	6	2003		1	2	1102	110		2011-02-17	1899-12-31 09:55:00	1	9	24.9	125	57	3
830	GRE	2	1	2003		1	2	1102	110		2011-02-17	1899-12-31 09:50:00	1	9	22.9	120	52	3
831	GRE	2	9	2003		1	2	622	62		2010-12-16	1899-12-31 09:15:00	1	9	19.9	120.4	49.8	3
832	GRE	2	3	2003		1	2	622	62		2010-12-16	1899-12-31 09:00:00	1	9	25.2	121.4	52	3
833	GRE	1	5	2003		1	2	622	62		2010-12-16	1899-12-31 08:30:00	1	9	22.8	125.3	53.1	2
834	GRE	1	9	2003		1	2	622	62		2010-12-16	1899-12-31 08:45:00	1	9	32.3	128.1	61.4	2
835	GRE	1	4	2003		1	2	622	62		2010-12-16	1899-12-31 09:00:00	1	9	40.2	132.8	74.8	2
836	GRE	1	3	2003		1	2	622	62		2010-12-16	1899-12-31 09:10:00	1	9	28.1	131.3	57.8	2
837	GRE	2	2	2003		1	2	622	62		2010-12-16	1899-12-31 09:20:00	1	9	32.6	130.9	61.4	2
838	GRE	1	7	2003		1	2	622	62		2010-12-21	1899-12-31 10:45:00	1	9	34.9	138.2	66.2	3
839	GRE	2	8	2003		1	2	622	62		2010-12-21	1899-12-31 10:50:00	1	9	39.7	139.7	76.2	3
840	GRE	1	7	2003		1	2	622	62		2010-12-21	1899-12-31 10:55:00	1	9	35	137.7	65.2	3
841	GRE	2	2	2003		1	2	622	62		2010-12-21	1899-12-31 12:00:00	1	9	37.1	129.2	78.2	3
842	GRE	2	11	2003		1	2	622	62		2011-02-18	1899-12-31 09:35:00	1	9	24.3	128.3	55.2	2
843	GRE	2	3	2003		1	2	622	62		2011-02-18	1899-12-31 09:25:00	1	9	25.3	123.2	55.2	2
844	GRE	2	4	2003		1	2	622	62		2011-02-18	1899-12-31 09:05:00	1	9	27.1	126.4	65.2	2
845	GRE	2	5	2003		1	2	622	62		2011-02-18	1899-12-31 08:55:00	1	9	30.7	132.2	65.2	2
846	GRE	2	5	2003		1	2	622	62		2011-02-18	1899-12-31 08:50:00	1	9	27.4	131.3	56.2	2
847	GRE	1	5	2003		1	2	622	62		2011-02-18	1899-12-31 09:40:00	1	9	27.1	128	54.2	2
848	GRE	1	5	2003		1	2	622	62		2011-02-18	1899-12-31 09:30:00	1	9	19.8	113.5	51.2	2
849	GRE	1	1	2003		1	2	622	62		2011-02-18	1899-12-31 09:20:00	1	9	39.8	137.4	71.2	2
850	GRE	1	2	2003		1	2	622	62		2011-02-18	1899-12-31 09:15:00	1	9	25	131.8	52.2	2
851	GRE	1	2	2003		1	2	622	62		2011-02-18	1899-12-31 09:15:00	1	9	25.1	132.2	55.2	2
852	GRE	1	7	2003		1	2	622	62		2011-02-18	1899-12-31 09:00:00	1	9	22.7	123	48.7	2
853	GRE	1	2	2003		1	2	622	62		2011-02-18	1899-12-31 08:40:00	1	9	38.5	132.3	72.2	2
854	GRE	1	4	2003		1	2	622	62		2011-02-03	1899-12-31 12:35:00	1	9	32.4	123.8	61.2	2
855	GRE	2	2	2003		1	2	622	62		2011-02-03	1899-12-31 12:10:00	1	9	33.4	132.2	63.2	2
856	GRE	1	8	2003		1	2	622	62		2011-02-03	1899-12-31 12:45:00	1	9	35.8	137.2	59.9	2
857	GRE	1	8	2003		1	2	642	64		2011-02-11	1899-12-31 11:30:00	1	9	27.4	126.8	60	2
858	GRE	2	6	2003		1	2	642	64		2011-02-11	1899-12-31 11:25:00	1	9	27.8	131.8	56	2
859	GRE	1	6	2003		1	2	642	64		2011-02-11	1899-12-31 11:35:00	1	9	33.8	136.2	66	2
860	GRE	2	6	2003		1	2	642	64		2011-02-11	1899-12-31 11:15:00	1	9	29.5	128.5	61	2
861	GRE	2	2	2003		1	2	642	64		2011-02-11	1899-12-31 11:20:00	1	9	23.3	127.5	57	2
862	GRE	1	6	2003		1	2	642	64		2011-02-11	1899-12-31 11:30:00	1	9	25.6	137	57	2
863	GRE	1	8	2003		1	2	642	64		2011-02-11	1899-12-31 11:40:00	1	9	31.4	128.7	66	2
864	GRE	2	10	2003		1	2	642	64		2011-02-11	1899-12-31 11:19:00	1	9	38.8	133	68	2
865	GRE	1	1	2003		1	2	642	64		2011-02-11	1899-12-31 11:10:00	1	9	35.9	133.4	63	2
866	GRE	2	10	2003		1	2	642	64		2011-02-11	1899-12-31 11:05:00	1	9	25.8	123.4	59	2
867	GRE	2	10	2003		1	2	642	64		2011-02-11	1899-12-31 11:35:00	1	9	25.9	125.5	56	2
868	GRE	2	8	2003		1	2	642	64		2011-02-11	1899-12-31 11:45:00	1	9	24.7	131.6	54	2
869	GRE	1	4	2003		1	2	642	64		2011-02-11	1899-12-31 11:00:00	1	9	41.6	130	78	2
870	GRE	1	1	2003		1	2	642	64		2011-02-11	1899-12-31 10:50:00	1	9	29.9	133.8	60	2
871	GRE	1	5	2003		1	2	642	64		2011-02-11	1899-12-31 11:10:00	1	9	32.5	132.6	69	2
872	GRE	2	9	2003		1	2	652	65		2011-01-21	1899-12-31 13:50:00	1	9	20.9	119	49	2
873	GRE	1	2	2003		1	2	652	65		2011-01-21	1899-12-31 13:45:00	1	9	31.5	137	61	2
874	GRE	2	11	2003		1	2	652	65		2011-01-21	1899-12-31 15:10:00	1	9	22	124	54	2
875	GRE	2	8	2003		1	2	652	65		2011-01-21	1899-12-31 13:30:00	1	9	20.9	120.1	53.1	2
876	GRE	2	9	2003		1	2	652	65		2011-01-21	1899-12-31 13:40:00	1	9	24.4	120.1	57.1	2
877	GRE	1	8	2003		1	2	652	65		2011-01-21	1899-12-31 13:50:00	1	9	33.9	131.2	64	2
878	GRE	1	5	2003		1	2	652	65		2010-12-17	1899-12-31 11:00:00	1	9	29.5	135.7	58.2	2
879	GRE	1	6	2003		1	2	652	65		2010-12-17	1899-12-31 10:55:00	1	9	21.2	120	49.2	2
880	GRE	2	7	2003		1	2	652	65		2010-12-17	1899-12-31 10:45:00	1	9	24.3	120.7	56.2	2
881	GRE	2	12	2003		1	2	652	65		2010-12-17	1899-12-31 10:30:00	1	9	31.5	130.3	57.2	2
882	GRE	2	7	2003		1	2	652	65		2010-12-20	1899-12-31 10:15:00	1	9	26.8	128.5	60.4	4
883	GRE	2	3	2003		1	2	652	65		2010-12-20	1899-12-31 10:10:00	1	9	31.1	128.8	64.9	2
884	GRE	2	7	2003		1	2	652	65		2010-12-20	1899-12-31 10:05:00	1	9	31.7	122.5	70.5	4
885	GRE	2	5	2003		1	2	652	65		2010-12-20	1899-12-31 10:00:00	1	9	32.6	131.8	63.2	2
886	GRE	2	11	2003		1	2	652	65		2010-12-20	1899-12-31 09:50:00	1	9	20.8	118.5	50.4	2
887	GRE	2	6	2003		1	2	652	65		2010-12-20	1899-12-31 09:45:00	1	9	39.8	126.7	80	2
888	GRE	2	1	2003		1	2	652	65		2010-12-20	1899-12-31 09:35:00	1	9	44.7	139.5	73.7	2
889	GRE	1	10	2003		1	2	652	65		2010-12-20	1899-12-31 08:40:00	1	9	35.4	125	74.1	2
890	GRE	1	1	2003		1	2	652	65		2010-12-20	1899-12-31 08:55:00	1	9	25.8	129.5	58.2	2
891	GRE	1	3	2003		1	2	652	65		2010-12-20	1899-12-31 09:05:00	1	9	26.8	126.9	54.7	2
892	GRE	1	8	2003		1	2	652	65		2010-12-20	1899-12-31 09:15:00	1	9	28.4	128.4	60.5	2
893	GRE	1	4	2002		1	2	652	65		2010-12-20	1899-12-31 09:30:00	1	9	44.4	133.9	79.2	2
894	GRE	1	9	2003		1	2	652	65		2011-01-25	1899-12-31 13:40:00	1	9	30	128.2	66.2	2
895	GRE	2	12	2002		1	2	652	65		2011-01-25	1899-12-31 13:20:00	1	9	28.6	129.2	60.2	2
896	GRE	1	6	2003		1	2	652	65		2011-01-25	1899-12-31 13:00:00	1	9	30.2	130.2	66.2	3
897	GRE	2	8	2003		1	2	1112	111		2011-01-11	1899-12-31 10:55:00	1	9	51.1	137	63	3
898	GRE	1	11	2003		1	2	1112	111		2011-01-11	1899-12-31 11:00:00	1	9	36	133	55	3
899	GRE	2	1	2003		1	2	1112	111		2011-01-11	1899-12-31 10:55:00	1	9	30.2	136	57	3
900	GRE	2	8	2003		1	2	1112	111		2011-01-11	1899-12-31 10:40:00	1	9	29.1	136	56	3
901	GRE	2	7	2003		1	2	1112	111		2011-01-11	1899-12-31 10:30:00	1	9	25.2	127	54	3
902	GRE	1	5	2002		1	2	1112	111		2011-01-11	1899-12-31 10:45:00	1	9	25.3	128	49	3
903	GRE	2	2	2003		1	2	1112	111		2011-01-11	1899-12-31 10:50:00	1	9	33.7	129	52	3
904	GRE	2	11	2003		1	2	1112	111		2010-12-17	1899-12-31 12:20:00	1	9	20.5	119.7	58.2	4
905	GRE	1	3	2003		1	2	1112	111		2010-12-17	1899-12-31 12:20:00	1	9	23.4	129.2	55.2	3
906	GRE	2	5	2003		1	2	1112	111		2010-12-22	1899-12-31 13:20:00	1	9	35.3	129	73.2	2
907	GRE	1	9	2002		1	2	1112	111		2010-12-22	1899-12-31 13:25:00	1	9	47.5	135	62.2	2
908	GRE	1	9	2003		1	2	1112	111		2010-12-22	1899-12-31 13:20:00	1	9	28.8	127.3	58.2	2
909	GRE	1	5	2003		1	2	1112	111		2010-12-22	1899-12-31 13:20:00	1	9	28.7	134.8	54.4	2
910	GRE	1	4	2003		1	2	1112	111		2010-12-22	1899-12-31 13:20:00	1	9	27.1	125.2	58.9	2
911	GRE	1	4	2003		1	2	1112	111		2010-12-22	1899-12-31 13:15:00	1	9	24.5	127.8	56.5	2
912	GRE	1	1	2003		1	2	1112	111		2010-12-22	1899-12-31 13:10:00	1	9	30.6	122.8	62	2
913	GRE	2	3	2003		1	2	1112	111		2010-12-22	1899-12-31 13:10:00	1	9	24.7	127.9	54	2
914	GRE	1	7	2003		1	2	1112	111		2010-12-22	1899-12-31 13:05:00	1	9	28.8	126.5	61.3	2
915	GRE	1	9	2003		1	2	1112	111		2010-12-22	1899-12-31 13:05:00	1	9	28.7	132.4	57	2
916	GRE	2	4	2003		1	2	1112	111		2010-12-22	1899-12-31 13:00:00	1	9	24.7	123.9	53.8	2
917	GRE	2	3	2003		1	2	1112	111		2010-12-22	1899-12-31 12:40:00	1	9	38.2	134.4	66.7	2
918	GRE	2	4	2003		1	2	1112	111		2010-12-17	1899-12-31 09:55:00	1	9	24.8	124.2	60.2	3
919	GRE	2	2	2003		1	2	1112	111		2010-12-17	1899-12-31 09:55:00	1	9	25	123.7	53.2	4
920	GRE	2	4	2003		1	2	1112	111		2010-12-17	1899-12-31 09:50:00	1	9	37.5	133.8	76.2	3
921	GRE	1	5	2003		3	2	662	66		2010-12-21	1899-12-31 11:05:00	1	9	26.7	128.4	58.8	3
922	GRE	2	2	2002		3	2	662	66		2010-12-21	1899-12-31 11:45:00	1	9	29	128.2	57.3	3
923	GRE	2	8	2003		3	2	662	66		2010-12-21	1899-12-31 11:40:00	1	9	20.8	119.6	51	3
924	GRE	1	10	2003		3	2	662	66		2010-12-21	1899-12-31 11:25:00	1	9	31.6	128.1	68	3
925	GRE	1	6	2003		3	2	662	66		2010-12-21	1899-12-31 11:15:00	1	9	25.1	122	57.2	3
926	GRE	1	1	2001		3	2	662	66		2010-12-21	1899-12-31 12:45:00	1	9	30.2	131	60	3
927	GRE	2	9	2003		3	2	662	66		2010-12-23	1899-12-31 09:25:00	1	9	25.3	120	56.2	2
928	GRE	2	7	2003		3	2	662	66		2010-12-23	1899-12-31 10:00:00	1	9	38	131.3	72.5	2
929	GRE	2	4	2003		3	2	662	66		2010-12-23	1899-12-31 10:05:00	1	9	21.4	120.5	52.2	3
930	GRE	2	6	2003		3	2	662	66		2010-12-23	1899-12-31 09:50:00	1	9	26.5	125	57.2	3
931	GRE	2	8	2003		3	2	662	66		2010-12-23	1899-12-31 09:10:00	1	9	23.2	126.2	55.2	2
932	GRE	2	4	2003		3	2	662	66		2010-12-23	1899-12-31 09:40:00	1	9	25.2	122.7	56.7	3
933	GRE	1	3	2003		3	2	662	66		2010-12-22	1899-12-31 09:10:00	1	9	28	127.7	57.2	2
934	GRE	2	10	2003		3	2	662	66		2010-12-22	1899-12-31 09:10:00	1	9	32.7	130.7	61.7	2
935	GRE	1	2	2003		3	2	662	66		2011-01-20	1899-12-31 12:00:00	1	9	26.7	129.2	56.2	3
936	GRE	1	6	2004		3	2	662	66		2011-01-20	1899-12-31 12:00:00	1	9	42.2	135.2	73.2	3
937	GRE	1	5	2003		3	2	662	66		2011-01-20	1899-12-31 12:00:00	1	9	22.6	124.2	54.2	3
938	GRE	2	9	2003		3	2	662	66		2011-01-20	1899-12-31 12:00:00	1	9	21.5	120.2	52.2	3
939	GRE	2	9	2003		3	2	672	67		2011-03-10	1899-12-31 11:45:00	1	9	46.2	136.1	70.1	2
940	GRE	1	7	2003		3	2	672	67		2011-03-10	1899-12-31 11:50:00	1	9	27.1	126.9	60.8	2
941	GRE	1	9	2003		3	2	672	67		2011-03-10	1899-12-31 11:40:00	1	9	25.1	122.4	58.3	2
942	GRE	2	9	2003		3	2	672	67		2011-03-10	1899-12-31 11:35:00	1	9	27	125.7	58.7	2
943	GRE	1	10	2003		3	2	672	67		2011-03-10	1899-12-31 11:30:00	1	9	21.9	123.8	56.2	2
944	GRE	1	3	2003		3	2	672	67		2011-03-10	1899-12-31 11:25:00	1	9	39.6	121.3	73.4	2
945	GRE	1	10	2003		3	2	672	67		2011-03-10	1899-12-31 11:55:00	1	9	25.3	127.2	52.2	2
946	GRE	2	4	2003		3	2	672	67		2011-03-10	1899-12-31 12:00:00	1	9	45.1	125.7	80.2	2
947	GRE	2	6	2003		3	2	672	67		2011-03-10	1899-12-31 12:05:00	1	9	35.6	129.7	67.8	2
948	GRE	1	12	2003		3	2	682	68		2011-02-16	1899-12-31 11:50:00	1	9	26.5	133.4	61.6	2
949	GRE	2	4	2003		3	2	682	68		2011-02-16	1899-12-31 11:55:00	1	9	36.3	130.2	68.2	2
950	GRE	1	1	2003		3	2	682	68		2011-02-16	1899-12-31 11:45:00	1	9	28	127.4	60.7	2
951	GRE	2	6	2003		3	2	682	68		2011-01-27	1899-12-31 11:10:00	1	9	35.8	134.7	83.2	3
952	GRE	1	5	2003		3	2	682	68		2011-01-27	1899-12-31 11:00:00	1	9	37.5	138.2	66.2	3
953	GRE	1	7	2003		3	2	682	68		2011-01-27	1899-12-31 10:55:00	1	9	38	136.7	68.2	2
954	GRE	2	8	2003		3	2	682	68		2010-12-14	1899-12-31 12:05:00	1	9	28.4	120.9	64.7	3
955	GRE	2	12	2003		3	2	682	68		2010-12-14	1899-12-31 12:15:00	1	9	40.8	129.8	77.6	3
956	GRE	2	2	2003		3	2	682	68		2010-12-14	1899-12-31 12:35:00	1	9	30.3	126.8	68.8	3
957	GRE	1	10	2003		3	2	682	68		2010-12-14	1899-12-31 12:25:00	1	9	26.4	120.4	59.9	4
958	GRE	1	7	2003		3	2	682	68		2010-12-14	1899-12-31 12:00:00	1	9	35.4	128.2	76.8	3
959	GRE	1	1	2003		3	2	682	68		2010-12-23	1899-12-31 11:00:00	1	9	28.9	125.3	61.9	2
960	GRE	1	5	2003		3	2	682	68		2010-12-23	1899-12-31 11:10:00	1	9	28.9	130.2	65.1	2
961	GRE	1	2	2003		3	2	682	68		2010-12-23	1899-12-31 11:25:00	1	9	21.6	117.4	56.9	2
962	GRE	1	8	2003		3	2	682	68		2010-12-23	1899-12-31 11:40:00	1	9	24.6	124.5	58.5	2
963	GRE	1	2	2003		3	2	682	68		2010-12-23	1899-12-31 11:55:00	1	9	23.5	125.3	52.4	2
964	GRE	1	4	2003		1	2	692	69		2011-01-28	1899-12-31 09:50:00	1	9	22.1	122.8	53.2	3
965	GRE	2	9	2003		1	2	692	69		2011-01-28	1899-12-31 09:35:00	1	9	32.6	132	63.2	4
966	GRE	2	4	2003		1	2	692	69		2011-01-28	1899-12-31 09:25:00	1	9	36.9	130.2	65.1	3
967	GRE	2	2	2003		1	2	692	69		2011-01-28	1899-12-31 09:15:00	1	9	24.3	123.9	55.2	4
968	GRE	2	1	2003		1	2	692	69		2011-01-28	1899-12-31 09:20:00	1	9	32.4	128.2	62	3
969	GRE	1	9	2003		1	2	692	69		2011-01-28	1899-12-31 09:10:00	1	9	21.4	117.9	55.2	3
970	GRE	1	6	2003		1	2	692	69		2011-01-28	1899-12-31 08:50:00	1	9	31.2	127.2	61.2	4
971	GRE	1	3	2003		1	2	692	69		2011-01-28	1899-12-31 08:30:00	1	9	24.7	129	59.1	4
972	GRE	1	8	2003		1	2	692	69		2011-01-28	1899-12-31 08:25:00	1	9	26.9	131.2	57.3	4
973	GRE	1	11	2003		1	2	692	69		2011-01-28	1899-12-31 09:05:00	1	9	30.2	129.2	58.3	3
974	GRE	2	2	2002		1	2	692	69		2011-01-28	1899-12-31 08:20:00	1	9	25.4	122.8	53.3	3
975	GRE	2	6	2003		1	2	692	69		2011-01-28	1899-12-31 08:15:00	1	9	23	125.2	58.2	3
976	GRE	2	10	2003		1	2	692	69		2011-01-28	1899-12-31 08:40:00	1	9	29.4	134.2	59.2	3
977	GRE	2	4	2003		1	2	692	69		2011-01-28	1899-12-31 08:35:00	1	9	28.6	131.2	64	4
978	GRE	1	11	2003		1	2	842	84		2011-02-28	1899-12-31 10:00:00	1	9	30.5	132.5	64	3
979	GRE	2	4	2003		1	2	842	84		2011-02-28	1899-12-31 10:00:00	1	9	28.5	129	56	3
980	GRE	2	6	2003		1	2	842	84		2011-02-28	1899-12-31 10:00:00	1	9	26	133.9	53	2
981	GRE	2	3	2003		1	2	842	84		2011-02-28	1899-12-31 10:00:00	1	9	22.9	126.6	55	2
982	GRE	1	7	2003		1	2	842	84		2011-02-28	1899-12-31 10:00:00	1	9	40	128.5	75
983	GRE	1	6	2003		1	2	842	84		2011-02-28	1899-12-31 10:00:00	1	9	17.7	111.1	52	2
984	GRE	1	3	2003		1	2	842	84		2011-02-28	1899-12-31 10:00:00	1	9	32.1	130.8	60	2
985	GRE	1	11	2003		1	2	842	84		2011-02-28	1899-12-31 10:00:00	1	9	30.6	130.2	60	2
986	GRE	1	6	2003		1	2	842	84		2011-02-28	1899-12-31 10:00:00	1	9	24.2	121.8	55	2
987	GRE	1	11	2003		1	2	842	84		2011-02-28	1899-12-31 10:00:00	1	9	29.8	129.5	62	2
988	GRE	1	6	2003		1	2	842	84		2011-02-28	1899-12-31 10:00:00	1	9	27.1	128	57	2
989	GRE	2	1	2003		1	2	842	84		2010-12-17	1899-12-31 12:10:00	1	9	31	135.7	60.2	4
990	GRE	1	12	2003		1	2	842	84		2010-12-17	1899-12-31 12:15:00	1	9	33.6	130.6	73.2	3
991	GRE	2	7	2003		1	2	842	84		2010-12-17	1899-12-31 09:45:00	1	9	33.2	134.7	64.2	4
992	GRE	1	6	2003		1	2	842	84		2010-12-17	1899-12-31 09:45:00	1	9	26.7	126.6	60.2	4
993	GRE	1	10	2003		1	2	842	84		2010-12-17	1899-12-31 10:05:00	1	9	36.9	131.7	75.2	3
994	GRE	2	6	2003		1	2	842	84		2010-12-17	1899-12-31 10:00:00	1	9	23.1	121.6	56.2	4
995	GRE	2	8	2003		1	2	842	84		2010-12-17	1899-12-31 09:55:00	1	9	22.2	118.2	57.2	4
996	GRE	1	4	2003		1	2	842	84		2010-12-17	1899-12-31 09:40:00	1	9	28.4	137.5	60.2	4
997	GRE	1	11	2002		1	2	842	84		2010-12-17	1899-12-31 09:35:00	1	9	25.3	131.6	53.2	3
998	GRE	2	11	2003		1	2	1122	112		2011-01-20	1899-12-31 10:35:00	1	9	27.3	120.9	63.5	2
999	GRE	2	4	2003		1	2	1122	112		2011-01-20	1899-12-31 10:30:00	1	9	29.3	125.2	69	2
1000	GRE	2	7	2003		1	2	1122	112		2011-01-20	1899-12-31 10:25:00	1	9	34	134.6	63	2
1001	GRE	2	5	2003		1	2	1122	112		2011-01-20	1899-12-31 10:20:00	1	9	25.7	124.4	53	2
1002	GRE	2	3	2003		1	2	1122	112		2011-01-20	1899-12-31 11:40:00	1	9	23.8	121.7	54	2
1003	GRE	2	3	2003		1	2	1122	112		2011-01-20	1899-12-31 11:45:00	1	9	26.1	125.4	59	2
1004	GRE	1	1	2003		1	2	1122	112		2011-01-20	1899-12-31 10:40:00	1	9	25.4	122.6	58	2
1005	GRE	1	3	2003		1	2	1122	112		2011-01-20	1899-12-31 10:45:00	1	9	24.5	123.8	59	2
1006	GRE	1	11	2003		1	2	1122	112		2011-01-20	1899-12-31 10:50:00	1	9	25.5	117.8	58	2
1007	GRE	1	6	2003		1	2	1122	112		2011-01-20	1899-12-31 10:55:00	1	9	38.2	127.5	75	2
1008	GRE	2	10	2003		1	2	1122	112		2011-01-20	1899-12-31 11:20:00	1	9	21.6	121.5	51	2
1009	GRE	1	5	2003		1	2	1122	112		2011-01-20	1899-12-31 11:35:00	1	9	32.6	124.8	72	2
1010	GRE	2	2	2003		1	2	822	82		2011-01-26	1899-12-31 08:45:00	1	9	27.5	123.7	64.5	2
1011	GRE	2	11	2003		1	2	822	82		2011-01-26	1899-12-31 08:35:00	1	9	25.2	128.4	53.8	2
1012	GRE	2	1	2003		1	2	822	82		2011-01-26	1899-12-31 08:30:00	1	9	32.6	134	68.7	2
1013	GRE	2	7	2003		1	2	822	82		2011-01-26	1899-12-31 08:20:00	1	9	27.2	125.4	55.4	2
1014	GRE	2	11	2003		1	2	822	82		2011-01-26	1899-12-31 08:15:00	1	9	22.9	123	50.9	2
1015	GRE	1	7	2003		1	2	822	82		2011-01-26	1899-12-31 08:25:00	1	9	25.4	121	57.7	2
1016	GRE	1	8	2003		1	2	822	82		2011-01-26	1899-12-31 08:50:00	1	9	27.7	131.8	56	2
1017	GRE	1	11	2002		1	2	822	82		2011-01-26	1899-12-31 09:00:00	1	9	40.9	148.4	71.8	2
1018	GRE	1	3	2003		1	2	822	82		2011-01-26	1899-12-31 08:40:00	1	9	27.1	124.4	57	2
1019	GRE	2	7	2003		1	2	822	82		2010-12-17	1899-12-31 09:05:00	1	9	24.4	120.2	60.2	2
1020	GRE	2	7	2003		1	2	822	82		2010-12-17	1899-12-31 09:00:00	1	9	27.2	126.6	55.7	2
1021	GRE	2	9	2003		1	2	822	82		2010-12-17	1899-12-31 08:55:00	1	9	25.3	123.8	58.2	2
1022	GRE	2	5	2003		1	2	822	82		2010-12-17	1899-12-31 08:50:00	1	9	31.8	129.4	66.2	2
1023	GRE	1	11	2003		1	2	822	82		2010-12-17	1899-12-31 08:30:00	1	9	35.6	132	72.2	3
1024	GRE	1	3	2003		1	2	822	82		2010-12-17	1899-12-31 08:40:00	1	9	25.3	127.3	59.2	3
1025	GRE	2	7	2003		1	2	822	82		2010-12-17	1899-12-31 09:20:00	1	9	45.9	140.4	84.2	4
1026	GRE	2	11	2003		1	2	822	82		2010-12-16	1899-12-31 09:40:00	1	9	25.3	121.2	54.2	3
1027	GRE	2	1	2003		1	2	822	82		2010-12-23	1899-12-31 09:40:00	1	9	28.9	132.9	58.2	3
1028	GRE	1	2	2003		1	2	822	82		2011-01-20	1899-12-31 12:00:00	1	9	25.5	121.2	55.2	3
1029	GRE	2	5	2003		1	2	822	82		2011-01-20	1899-12-31 12:00:00	1	9	22.5	123.2	49.2	3
1030	GRE	2	10	2003		1	2	822	82		2010-12-21	1899-12-31 10:05:00	1	9	34.2	127.2	78.2	3
1031	GRE	2	2	2003		1	2	822	82		2010-12-21	1899-12-31 10:10:00	1	9	24	126.7	55.2	3
1032	GRE	2	9	2003		1	2	822	82		2010-12-21	1899-12-31 10:15:00	1	9	27.5	133.2	57.2	3
1033	GRE	1	7	2003		1	2	822	82		2010-12-21	1899-12-31 10:20:00	1	9	31.9	130.5	68.2	3
1034	GRE	2	6	2003		1	2	822	82		2010-12-21	1899-12-31 10:25:00	1	9	22.9	122.9	61.2	3
1035	GRE	1	10	2003		1	2	152	15		17/12/2010	1899-12-31 09:00:00	1	9	18.7	112.6	53.1	2
1036	GRE	1	7	2003		1	2	152	15		17/12/2010	1899-12-31 09:10:00	1	9	37.6	143	70.6	2
1037	GRE	2	10	2003		1	2	152	15		17/12/2010	1899-12-31 08:50:00	1	9	43.2	138.1	75	2
1038	GRE	2	10	2003		1	2	152	15		17/12/2010	1899-12-31 08:40:00	1	9	31.2	130.9	69.5	3
1039	GRE	2	9	2003		1	2	152	15		17/12/2010	1899-12-31 09:00:00	1	9	34.6	128.7	67.8	2
1040	GRE	2	12	2003		1	2	152	15		17/12/2010	1899-12-31 09:05:00	1	9	21.9	116.9	59.1	2
1041	GRE	2	2	2003		1	2	152	15		17/12/2010	1899-12-31 09:25:00	1	9	30.2	126.4	72.5	2
1042	GRE	1	11	2003		1	2	152	15		2010-12-17	1899-12-31 09:40:00	1	9	28	125.6	62.2	3
1043	GRE	1	4	2003		1	2	152	15		2010-12-17	1899-12-31 09:30:00	1	9	32.4	127.7	69.2	4
1044	GRE	1	9	2003		1	2	152	15		2010-12-17	1899-12-31 09:30:00	1	9	24	122.2	54.2	4
1045	GRE	1	6	2003		1	2	152	15		2010-12-21	1899-12-31 12:20:00	1	9	33.9	132.9	67.2	3
1046	GRE	1	1	2003		1	2	152	15		2010-12-21	1899-12-31 12:05:00	1	9	27.7	128.7	62.7	3
1047	GRE	2	7	2003		1	2	152	15		2011-02-28	1899-12-31 11:40:00	1	9	27.6	125.6	56.2	2
1048	GRE	2	4	2003		1	2	152	15		2011-02-28	1899-12-31 11:30:00	1	9	33.1	139.1	62.5	2
1049	GRE	2	8	2003		1	2	152	15		2011-02-28	1899-12-31 11:10:00	1	9	27.4	129.4	57.2	2
1050	GRE	2	3	2003		1	2	152	15		2011-02-28	1899-12-31 11:10:00	1	9	25.7	125.5	56.1	2
1051	GRE	1	10	2003		1	2	152	15		2011-02-28	1899-12-31 11:35:00	1	9	29.7	127.8	59.4	2
1052	GRE	1	5	2003		1	2	152	15		2011-02-28	1899-12-31 10:45:00	1	9	29.2	131.2	61.6	2
1053	GRE	1	5	2003		1	2	152	15		2011-02-28	1899-12-31 11:00:00	1	9	24.3	120.8	57.2	2
1054	GRE	1	8	2003		1	2	152	15		2011-02-28	1899-12-31 11:05:00	1	9	24.4	121.9	60	2
1055	GRE	1	11	2003		1	2	152	15		2011-02-28	1899-12-31 11:20:00	1	9	16.7	112.8	50.5	2
1056	GRE	1	6	2003		1	2	152	15		2011-02-28	1899-12-31 11:25:00	1	9	29.3	125.5	63.1	2
1057	GRE	1	2	2003		1	2	152	15		2011-01-27	1899-12-31 11:30:00	1	9	31.6	130.7	62.2	3
1058	GRE	2	8	2003		1	2	152	15		2011-01-27	1899-12-31 11:25:00	1	9	37.2	133.2	70.2	3
1059	GRE	1	2	2003		1	2	152	15		2011-01-27	1899-12-31 11:25:00	1	9	34.5	132.2	82.2	3
1060	GRE	1	5	2003		1	2	152	15		2011-01-27	1899-12-31 11:25:00	1	9	23.6	124.2	57.2	3
1061	GRE	2	11	2003		1	2	152	15		2011-01-27	1899-12-31 11:15:00	1	9	31.7	122.7	64.2	3
1062	GRE	1	7	2003		1	2	152	15		2010-12-23	1899-12-31 12:00:00	1	9	29.8	127.5	60.8	2
1063	GRE	2	2	2004		1	2	152	15		2010-12-23	1899-12-31 10:15:00	1	9	23.3	121.3	59.1	2
1064	GRE	2	11	2003		1	2	1132	113		2010-12-23	1899-12-31 10:45:00	1	9	28.4	128.5	60	2
1065	GRE	1	10	2003		1	2	1132	113		2010-12-23	1899-12-31 10:40:00	1	9	30.6	130.6	62	2
1066	GRE	1	2	2002		1	2	1132	113		2010-12-23	1899-12-31 10:35:00	1	9	32.4	133.2	68	2
1067	GRE	2	5	2003		1	2	1132	113		2010-12-23	1899-12-31 10:30:00	1	9	24.7	123.5	59.5	2
1068	GRE	2	12	2003		1	2	1132	113		2010-12-23	1899-12-31 10:25:00	1	9	23.6	119.5	58.8	2
1069	GRE	2	12	2003		1	2	1132	113		2010-12-23	1899-12-31 10:15:00	1	9	19.8	118.7	52.3	2
1070	GRE	2	10	2003		1	2	1132	113		2010-12-23	1899-12-31 10:20:00	1	9	35.5	130	69.4	2
1071	GRE	2	5	2003		1	2	1132	113		2010-12-23	1899-12-31 09:10:00	1	9	43.3	146.9	75.6	2
1072	GRE	2	5	2003		1	2	1132	113		2010-12-23	1899-12-31 09:20:00	1	9	25.6	125.6	56.8	2
1073	GRE	1	1	2003		1	2	1132	113		2010-12-23	1899-12-31 09:20:00	1	9	32.6	131.6	73	2
1074	GRE	1	5	2003		1	2	1132	113		2010-12-23	1899-12-31 09:25:00	1	9	32.3	133.6	63.6	2
1075	GRE	1	11	2003		1	2	1132	113		2010-12-23	1899-12-31 09:30:00	1	9	23	122.8	54.5	2
1076	GRE	1	5	2003		1	2	1132	113		2010-12-23	1899-12-31 09:40:00	1	9	28.5	126.4	63.6	2
1077	GRE	1	12	2002		1	2	1132	113		2010-12-23	1899-12-31 09:45:00	1	9	29.6	128	72.1	2
1078	GRE	1	4	2003		1	2	1132	113		2010-12-23	1899-12-31 09:50:00	1	9	41.2	134.2	77.2	2
1079	GRE	1	9	2003		1	2	1132	113		2010-12-23	1899-12-31 10:00:00	1	9	36	131	75.3	2
1080	GRE	1	1	2002		1	2	1132	113		2010-12-23	1899-12-31 10:00:00	1	9	25	124.8	56.5	2
1081	GRE	1	9	2002		1	2	1132	113		2010-12-23	1899-12-31 10:10:00	1	9	31.1	133.4	63.4	2
1082	GRE	1	2	2003		1	2	1132	113		2010-12-23	1899-12-31 10:10:00	1	9	30.3	137.3	59.3	2
1083	GRE	1	3	2003		1	2	1132	113		2010-12-17	1899-12-31 12:30:00	1	9	31.7	132.9	68.2	4
1084	GRE	2	3	2003		1	2	1132	113		2010-12-17	1899-12-31 12:30:00	1	9	38.5	131	70.2	3
1085	GRE	1	9	2003		1	2	1132	113		2010-12-17	1899-12-31 12:25:00	1	9	33.6	127.2	71.7	3
1086	GRE	1	12	2002		1	2	1132	113		2010-12-17	1899-12-31 12:30:00	1	9	36.3	132.6	67.2	4
1087	GRE	1	10	2003		1	2	1132	113		2010-12-17	1899-12-31 12:05:00	1	9	21.7	119.2	55.2	4
1088	GRE	2	1	2002		1	2	1082	108		2010-12-17	1899-12-31 11:45:00	1	9	33.2	133.5	68	2
1089	GRE	2	9	2003		1	2	1082	108		2010-12-17	1899-12-31 11:40:00	1	9	32.6	122.7	76	4
1090	GRE	2	11	2003		1	2	1082	108		2010-12-17	1899-12-31 11:35:00	1	9	31.2	130.4	68	2
1091	GRE	1	1	2003		1	2	1082	108		2010-12-17	1899-12-31 11:30:00	1	9	31.9	134.4	64	2
1092	GRE	2	7	2003		1	2	1082	108		2010-12-17	1899-12-31 11:25:00	1	9	23.9	124	54	2
1093	GRE	2	3	2003		1	2	1082	108		2010-12-17	1899-12-31 11:20:00	1	9	30.7	132.5	59	2
1094	GRE	2	10	2003		1	2	1082	108		2010-12-17	1899-12-31 11:10:00	1	9	36.2	126.4	77	2
1095	GRE	1	5	2003		1	2	1082	108		2010-12-17	1899-12-31 11:00:00	1	9	29.3	135.5	58	2
1096	GRE	1	6	2003		1	2	1082	108		2010-12-17	1899-12-31 10:55:00	1	9	21	119.8	49	2
1097	GRE	2	7	2003		1	2	1082	108		2010-12-17	1899-12-31 10:45:00	1	9	24.1	120.5	56	2
1098	GRE	2	12	2003		1	2	1082	108		2010-12-17	1899-12-31 10:30:00	1	9	31.3	130.1	57	2
1099	GRE	2	7	2003		1	2	262	26		2010-12-20	1899-12-31 10:15:00	1	9	26.6	128.3	60.2	4
1100	GRE	2	3	2003		1	2	262	26		2010-12-20	1899-12-31 10:10:00	1	9	30.9	128.6	64.7	2
1101	GRE	2	7	2003		1	2	262	26		2010-12-20	1899-12-31 10:05:00	1	9	31.5	122.3	70.3	4
1102	GRE	2	5	2003		1	2	262	26		2010-12-20	1899-12-31 10:00:00	1	9	32.4	131.6	63	2
1103	GRE	2	11	2003		1	2	262	26		2010-12-20	1899-12-31 09:50:00	1	9	20.6	118.3	50.2	2
1104	GRE	2	6	2003		1	2	262	26		2010-12-20	1899-12-31 09:45:00	1	9	39.6	126.5	79.8	2
1105	GRE	2	1	2003		1	2	262	26		2010-12-20	1899-12-31 09:35:00	1	9	44.5	139.3	73.5	2
1106	GRE	1	10	2003		1	2	262	26		2010-12-20	1899-12-31 08:40:00	1	9	35.2	124.8	73.9	2
1107	GRE	1	1	2003		1	2	262	26		2010-12-20	1899-12-31 08:55:00	1	9	25.6	129.3	58	2
1108	GRE	1	3	2003		1	2	262	26		2010-12-20	1899-12-31 09:05:00	1	9	26.6	126.7	54.5	2
1109	GRE	1	8	2003		1	2	262	26		2010-12-20	1899-12-31 09:15:00	1	9	28.2	128.2	60.3	2
1110	GRE	1	4	2002		1	2	262	26		2010-12-20	1899-12-31 09:30:00	1	9	44.2	133.7	79	2
1111	GRE	2	6	2003		1	2	262	26		2011-01-14	1899-12-31 10:00:00	1	9	27.2	118.2	63.2	4
1112	GRE	2	6	2003		1	2	262	26		2011-01-14	1899-12-31 09:55:00	1	9	30.6	131.2	62.2	4
1113	GRE	2	5	2003		1	2	262	26		2011-01-14	1899-12-31 09:50:00	1	9	34.1	132.7	63.2	4
1114	GRE	2	4	2003		1	2	262	26		2011-01-14	1899-12-31 09:40:00	1	9	29.2	120.2	61.2	4
1115	GRE	2	9	2003		1	2	262	26		2011-01-14	1899-12-31 09:35:00	1	9	30.3	128.7	58.2	4
1116	GRE	1	9	2003		1	2	262	26		2011-01-14	1899-12-31 09:30:00	1	9	26.2	129.2	52.2	4
1117	GRE	2	5	2003		1	2	262	26		2011-01-14	1899-12-31 09:20:00	1	9	33.3	130.2	69.2	4
1118	GRE	1	7	2003		1	2	262	26		2011-01-14	1899-12-31 09:15:00	1	9	36.1	131.7	72.2	4
1119	GRE	1	4	2003		1	2	262	26		2011-01-14	1899-12-31 09:10:00	1	9	31.7	132.2	61.2	4
1120	GRE	2	9	2003		1	2	262	26		2011-01-14	1899-12-31 09:00:00	1	9	28.9	129.7	57.2	2
1121	GRE	2	12	2002		1	2	262	26		2011-02-01	1899-12-31 12:00:00	1	9	28.8	127.2	57.2	3
1122	GRE	1	5	2003		1	2	262	26		2011-02-01	1899-12-31 12:00:00	1	9	25.5	131.2	50.2	3
1123	GRE	1	2	2003		1	2	262	26		2010-12-17	1899-12-31 12:10:00	1	9	37.1	131.4	72.2	4
1124	GRE	1	9	2003		2	2	342	34		2011-01-25	1899-12-31 13:40:00	1	9	29.8	128	66	2
1125	GRE	2	12	2002		2	2	342	34		2011-01-25	1899-12-31 13:20:00	1	9	28.4	129	60	2
1126	GRE	1	6	2003		2	2	342	34		2011-01-25	1899-12-31 13:00:00	1	9	30	130	66	3
1127	GRE	2	6	2003		2	2	342	34		2011-01-25	1899-12-31 12:45:00	1	9	29.8	133	61	2
1128	GRE	1	7	2003		2	2	342	34		2011-02-01	1899-12-31 09:50:00	1	9	27.3	126.6	55.2	4
1129	GRE	1	10	2003		2	2	342	34		2011-02-01	1899-12-31 09:40:00	1	9	38.4	131.3	69.2	4
1130	GRE	2	9	2003		2	2	342	34		2011-02-01	1899-12-31 09:40:00	1	9	33.6	137.4	65.3	4
1131	GRE	2	11	2003		2	2	342	34		2011-02-01	1899-12-31 09:35:00	1	9	36.3	131.5	70.2	4
1132	GRE	2	2	2003		2	2	342	34		2011-02-01	1899-12-31 09:30:00	1	9	25.9	127.2	58.2	4
1133	GRE	1	2	2003		2	2	342	34		2011-02-01	1899-12-31 09:30:00	1	9	18.7	128.9	61.5	4
1134	GRE	1	12	2003		2	2	342	34		2011-02-01	1899-12-31 09:50:00	1	9	31.3	133.8	59.6	4
1135	GRE	2	5	2003		2	2	342	34		2011-01-25	1899-12-31 10:00:00	1	9	38.4	130.2	78.2	2
1136	GRE	2	1	2003		2	2	342	34		2011-01-25	1899-12-31 10:30:00	1	9	37.1	124.7	79.2	2
1137	GRE	1	5	2003		2	2	342	34		2011-01-25	1899-12-31 10:55:00	1	9	22.6	118.2	54.2	2
1138	GRE	1	6	2003		2	2	342	34		2011-01-25	1899-12-31 11:25:00	1	9	31.1	129.2	64.2	2
1139	GRE	1	3	2003		2	2	342	34		2011-01-25	1899-12-31 11:45:00	1	9	23.9	125.7	59.2	2
1140	GRE	2	8	2003		2	2	342	34		2011-01-25	1899-12-31 12:15:00	1	9	26	125.2	60.7	2
1141	GRE	2	8	2003		2	2	342	34		2010-12-21	1899-12-31 12:30:00	1	9	32.3	125.8	59.2	2
1142	GRE	2	11	2003		2	2	342	34		2010-12-21	1899-12-31 12:30:00	1	9	19.6	118.2	48.7	2
1143	GRE	2	10	2003		2	2	342	34		2010-12-21	1899-12-31 12:30:00	1	9	24.7	121.2	53.2	2
1144	GRE	1	12	2003		2	2	342	34		2010-12-21	1899-12-31 12:30:00	1	9	23.7	122.5	52.7	2
1145	GRE	2	10	2003		2	2	1142	114		2011-02-09	1899-12-31 13:00:00	1	9	22.5	122	54	3
1146	GRE	2	4	2003		2	2	1142	114		2011-02-09	1899-12-31 13:00:00	1	9	31.7	122	67	3
1147	GRE	2	8	2003		2	2	1142	114		2011-02-09	1899-12-31 13:00:00	1	9	29.4	132	63	3
1148	GRE	1	4	2003		2	2	1142	114		2011-02-09	1899-12-31 13:00:00	1	9	35.5	129	66	3
1149	GRE	2	6	2003		2	2	1142	114		2011-02-09	1899-12-31 12:55:00	1	9	26.1	130	53	3
1150	GRE	2	7	2003		2	2	1142	114		2011-02-09	1899-12-31 12:50:00	1	9	27.8	128.5	58	3
1151	GRE	1	4	2003		2	2	1142	114		2011-02-09	1899-12-31 12:50:00	1	9	24.6	124	56	3
1152	GRE	2	5	2003		2	2	1142	114		2011-02-09	1899-12-31 12:50:00	1	9	26.1	125	57	3
1153	GRE	2	12	2003		2	2	1142	114		2011-02-09	1899-12-31 12:45:00	1	9	25.6	124	60	3
1154	GRE	1	7	2003		2	2	1142	114		2011-02-09	1899-12-31 12:45:00	1	9	27.4	129	65	3
1155	GRE	2	3	2003		2	2	1142	114		2011-02-09	1899-12-31 12:40:00	1	9	40.7	135	79	3
1156	GRE	1	3	2003		2	2	1142	114		2011-02-09	1899-12-31 12:35:00	1	9	27.6	127	59	3
1157	GRE	1	8	2003		2	2	1142	114		2011-02-09	1899-12-31 12:40:00	1	9	32.8	130.5	66	3
1158	GRE	1	2	2003		2	2	1142	114		2011-02-09	1899-12-31 12:35:00	1	9	41.3	134.5	75	3
1159	GRE	1	2	2003		2	2	1142	114		2011-02-09	1899-12-31 12:35:00	1	9	31.9	133	63	3
1160	GRE	1	5	2003		2	2	1142	114		2011-02-09	1899-12-31 12:30:00	1	9	21.7	119	55	3
1161	GRE	1	1	2002		2	2	1142	114		2011-09-02	1899-12-31 10:00:00	1	9	25.2	125	56.7	2
1162	GRE	1	9	2002		2	2	1142	114		2011-09-02	1899-12-31 10:10:00	1	9	31.3	133.6	63.6	2
1163	GRE	1	2	2003		2	2	1142	114		2011-09-02	1899-12-31 10:10:00	1	9	30.5	137.5	59.5	2
1164	GRE	2	1	2002		2	2	1142	114		2010-12-17	1899-12-31 11:45:00	1	9	33.4	133.7	68.2	2
1165	GRE	2	9	2003		2	2	1142	114		2010-12-17	1899-12-31 11:40:00	1	9	32.8	122.9	76.2	4
1166	GRE	2	11	2003		2	2	1142	114		2010-12-17	1899-12-31 11:35:00	1	9	31.4	130.6	68.2	2
1167	GRE	1	1	2003		2	2	1142	114		2010-12-17	1899-12-31 11:30:00	1	9	32.1	134.6	64.2	2
1168	GRE	2	7	2003		2	2	1142	114		2010-12-17	1899-12-31 11:25:00	1	9	24.1	124.2	54.2	2
1169	GRE	2	3	2003		2	2	1142	114		2010-12-17	1899-12-31 11:20:00	1	9	30.9	132.7	59.2	2
1170	GRE	2	10	2003		2	2	1142	114		2010-12-17	1899-12-31 11:10:00	1	9	36.4	126.6	77.2	2
1171	GRE	2	6	2003		2	2	1142	114		2011-01-25	1899-12-31 12:45:00	1	9	30	133.2	61.2	2
1172	GRE	1	3	2003		2	2	1142	114		2011-02-09	1899-12-31 12:35:00	1	9	27.8	127.2	59.2	3
1173	GRE	1	8	2003		2	2	1142	114		2011-02-09	1899-12-31 12:40:00	1	9	33	130.7	66.2	3
1174	GRE	1	2	2003		2	2	1142	114		2011-02-09	1899-12-31 12:35:00	1	9	41.5	134.7	75.2	3
1175	GRE	1	2	2003		2	2	1142	114		2011-02-09	1899-12-31 12:35:00	1	9	32.1	133.2	63.2	3
1176	GRE	1	5	2003		2	2	1142	114		2011-02-09	1899-12-31 12:30:00	1	9	21.9	119.2	55.2	3
1177	GRE	2	9	2003		2	2	352	35		2011-01-20	1899-12-31 09:25:00	1	9	31.6	131.5	62.5	2
1178	GRE	2	7	2003		2	2	352	35		2011-01-20	1899-12-31 09:20:00	1	9	36.7	130	73.5	1
1179	GRE	1	7	2003		2	2	352	35		2011-01-20	1899-12-31 09:20:00	1	9	29.9	122.5	61	2
1180	GRE	2	6	2003		2	2	352	35		2011-01-20	1899-12-31 09:20:00	1	9	21.2	118	51.5	2
1181	GRE	1	5	2003		2	2	352	35		2011-01-20	1899-12-31 09:15:00	1	9	35.6	124.5	75	2
1182	GRE	2	10	2003		2	2	352	35		2011-01-20	1899-12-31 09:10:00	1	9	23.4	121.5	54	2
1183	GRE	2	4	2003		2	2	352	35		2011-01-20	1899-12-31 09:10:00	1	9	37.1	129.5	72	2
1184	GRE	2	4	2003		2	2	352	35		2011-01-20	1899-12-31 08:55:00	1	9	33.6	127	65.5	2
1185	GRE	1	5	2003		2	2	352	35		2011-01-20	1899-12-31 08:55:00	1	9	26.5	126.5	60.5	2
1186	GRE	1	9	2003		2	2	352	35		2011-01-20	1899-12-31 08:50:00	1	9	25.8	122.5	58.1	2
1187	GRE	2	12	2003		2	2	352	35		2011-01-20	1899-12-31 08:50:00	1	9	27.7	121.5	66.5	2
1188	GRE	2	4	2003		2	2	352	35		2011-01-20	1899-12-31 08:45:00	1	9	43.3	134	76.5	2
1189	GRE	1	9	2003		2	2	352	35		2011-01-20	1899-12-31 08:30:00	1	9	30.1	134.5	58.5	2
1190	GRE	2	9	2003		2	2	352	35		2011-01-20	1899-12-31 09:25:00	1	9	31.8	131.7	62.7	2
1191	GRE	2	7	2003		2	2	352	35		2011-01-20	1899-12-31 09:20:00	1	9	36.9	130.2	73.7	1
1192	GRE	1	7	2003		2	2	352	35		2011-01-20	1899-12-31 09:20:00	1	9	30.1	122.7	61.2	2
1193	GRE	2	6	2003		2	2	352	35		2011-01-20	1899-12-31 09:20:00	1	9	21.4	118.2	51.7	2
1194	GRE	1	5	2003		2	2	352	35		2011-01-20	1899-12-31 09:15:00	1	9	35.8	124.7	75.2	2
1195	GRE	2	10	2003		2	2	352	35		2011-01-20	1899-12-31 09:10:00	1	9	23.6	121.7	54.2	2
1196	GRE	2	4	2003		2	2	352	35		2011-01-20	1899-12-31 09:10:00	1	9	37.3	129.7	72.2	2
1197	GRE	2	4	2003		2	2	352	35		2011-01-20	1899-12-31 08:55:00	1	9	33.8	127.2	65.7	2
1198	GRE	1	5	2003		2	2	352	35		2011-01-20	1899-12-31 08:55:00	1	9	26.7	126.7	60.7	2
1199	GRE	1	9	2003		2	2	352	35		2011-01-20	1899-12-31 08:50:00	1	9	26	122.7	58.3	2
1200	GRE	2	12	2003		2	2	352	35		2011-01-20	1899-12-31 08:50:00	1	9	27.9	121.7	66.7	2
1201	GRE	2	4	2003		2	2	352	35		2011-01-20	1899-12-31 08:45:00	1	9	43.5	134.2	76.7	2
1202	GRE	1	9	2003		2	2	352	35		2011-01-20	1899-12-31 08:30:00	1	9	30.3	134.7	58.7	2
1203	GRE	2	4	2003		2	2	352	35		2011-01-20	1899-12-31	1	9	37.4	133.7	68.2	2
1204	GRE	2	1	2003		2	2	352	35		2010-12-23	1899-12-31 08:30:00	1	9	26.5	131.2	59.2	2
1205	GRE	2	5	2003		2	2	352	35		2011-02-01	1899-12-31 09:45:00	1	9	27.6	129.2	54.7	2
1206	GRE	2	4	2003		2	2	352	35		2011-02-01	1899-12-31 09:45:00	1	9	28.6	129.6	56.3	4
1207	GRE	2	11	2003		2	2	352	35		2011-02-01	1899-12-31 09:50:00	1	9	24.3	122.5	54.4	4
1208	GRE	1	9	2003		2	2	352	35		2010-12-21	1899-12-31 12:30:00	1	9	34	127.2	63.2	2
1209	GRE	1	11	2003		2	2	352	35		2010-12-21	1899-12-31 12:30:00	1	9	23.4	131.1	59.2	2
1210	GRE	2	12	2003		2	2	352	35		2011-01-14	1899-12-31 10:10:00	1	9	22.3	117.2	56.2	4
1211	GRE	1	7	2003		2	2	352	35		2011-01-14	1899-12-31 10:05:00	1	9	42.9	130.2	78.2	4
1212	GRE	2	4	2003		2	2	1152	115		2011-01-14	1899-12-31 10:05:00	1	9	37.2	133.5	68	2
1213	GRE	1	11	2003		2	2	1152	115		2011-01-14	1899-12-31 10:05:00	1	9	49	137.5	89.5	2
1214	GRE	1	2	2003		2	2	1152	115		2011-01-14	1899-12-31 10:05:00	1	9	27.5	126.5	68.5	2
1215	GRE	1	10	2003		2	2	1152	115		2011-01-14	1899-12-31 10:05:00	1	9	26.9	122.5	75.5	2
1216	GRE	2	11	2003		2	2	1152	115		2011-01-14	1899-12-31 10:05:00	1	9	42.8	146.5	84.7	2
1217	GRE	1	5	2003		2	2	1152	115		2011-01-14	1899-12-31 10:05:00	1	9	38.1	127.8	73	2
1218	GRE	1	11	2003		2	2	1152	115		2011-01-14	1899-12-31 10:05:00	1	9	27.1	129.1	62	2
1219	GRE	2	2	2003		2	2	1152	115		2011-01-14	1899-12-31 10:05:00	1	9	27.7	125	58.5	2
1220	GRE	2	3	2003		2	2	1152	115		2011-01-14	1899-12-31 10:05:00	1	9	28.1	133.2	57.8	2
1221	GRE	2	8	2003		2	2	1152	115		2011-01-14	1899-12-31 10:05:00	1	9	28.2	129	60.8	2
1222	GRE	1	4	2003		2	2	1152	115		2011-01-14	1899-12-31 10:05:00	1	9	28.9	135.1	56.5	2
1223	GRE	1	11	2003		2	2	1152	115		2011-01-14	1899-12-31 10:05:00	1	9	48	143.7	79.2	2
1224	GRE	1	1	2003		2	2	1152	115		2011-01-14	1899-12-31 10:05:00	1	9	29.5	127.9	58.7	2
1225	GRE	1	5	2003		2	2	1152	115		2011-01-14	1899-12-31 10:05:00	1	9	21.9	122.2	52.2	2
1226	GRE	2	8	2003		2	2	1152	115		2011-01-14	1899-12-31 10:05:00	1	9	25.5	124.7	56.7	2
1227	GRE	2	5	2003		2	2	1152	115		2011-01-14	1899-12-31 10:05:00	1	9	32.8	123.2	70.2	2
1228	GRE	1	2	2003		2	2	1152	115		2011-01-14	1899-12-31 10:05:00	1	9	32.6	128	68.4	2
1229	GRE	1	10	2003		2	2	1152	115		2011-01-14	1899-12-31 10:05:00	1	9	24.4	126.2	53.2	2
1230	GRE	1	8	2003		2	2	1152	115		2011-01-14	1899-12-31 10:05:00	1	9	20.7	118.2	50	2
1231	GRE	1	10	2003		2	2	1152	115		2011-01-14	1899-12-31 10:05:00	1	9	27	125.7	57.5	2
1232	GRE	2	5	2003		2	2	1152	115		2011-01-14	1899-12-31 10:05:00	1	9	29.4	121.9	62.5	2
1233	GRE	2	6	2003		2	2	1152	115		2011-01-14	1899-12-31 10:05:00	1	9	22.4	123.5	54.2	2
1234	GRE	1	12	2003		2	2	1152	115		2011-01-14	1899-12-31 10:05:00	1	9	24.7	122.2	56.2	2
1235	GRE	1	10	2003		2	2	1152	115		2011-01-14	1899-12-31 10:05:00	1	9	39.2	129.7	75.6	2
1236	GRE	1	9	2003		2	2	1152	115		2011-01-14	1899-12-31 10:05:00	1	9	38.4	128.2	58.6	2
1237	GRE	2	4	2003		2	2	1152	115		2011-01-14	1899-12-31 10:05:00	1	9	27.2	121	62.9	2
1238	GRE	1	7	2003		2	2	1152	115		2011-01-14	1899-12-31 10:05:00	1	9	29.7	125.8	63.2	2
1239	GRE	1	10	2003		2	2	1152	115		2011-01-14	1899-12-31 10:05:00	1	9	31.8	141.3	56.2	2
1240	GRE	2	2	2003		2	2	1152	115		2011-01-14	1899-12-31 10:05:00	1	9	17.8	117.5	46.7	2
1241	GRE	1	5	2003		2	2	1152	115		2011-01-14	1899-12-31 10:05:00	1	9	39.9	128.8	75.1	2
1242	GRE	1	7	2003		2	2	1152	115		2011-01-14	1899-12-31 10:05:00	1	9	26.3	131.4	53.6	2
1243	GRE	1	6	2003		2	2	1152	115		2011-01-14	1899-12-31 10:05:00	1	9	57	136.2	63.2	2
1244	GRE	1	9	2003		2	2	1152	115		2011-01-14	1899-12-31 10:05:00	1	9	22.5	119.9	57	2
1245	GRE	2	9	2003		2	2	1152	115		2011-01-14	1899-12-31 10:05:00	1	9	27.2	122.4	58	2
1246	GRE	1	10	2003		2	2	1152	115		2011-01-14	1899-12-31 10:05:00	1	9	24.2	122.9	53.5	2
1247	GRE	1	9	2003		2	2	1152	115		2011-01-14	1899-12-31 10:05:00	1	9	29.3	132.2	59	2
1248	GRE	2	7	2003		2	2	1152	115		2011-01-14	1899-12-31 10:05:00	1	9	27.8	126.3	61.2	2
1249	GRE	2	4	2003		2	2	1152	115		2011-01-14	1899-12-31 10:05:00	1	9	33.5	143.2	62.9	2
1250	GRE	2	12	2003		2	2	1152	115		2011-01-14	1899-12-31 10:05:00	1	9	35.2	135.7	65.9	2
1251	GRE	2	5	2003		2	2	1152	115		2011-01-14	1899-12-31 10:05:00	1	9	28.2	129.3	59.7	2
1252	GRE	2	10	2003		2	2	1152	115		2011-01-14	1899-12-31 10:05:00	1	9	26.7	128.6	56.8	2
1253	GRE	1	3	2003		2	2	1152	115		2011-01-14	1899-12-31 10:05:00	1	9	29.1	130.2	59.1	2
1254	GRE	2	11	2003		2	2	1152	115		2011-01-14	1899-12-31 10:05:00	1	9	42.2	146.2	67.9	2
1255	GRE	1	8	2003		2	2	1152	115		2011-01-14	1899-12-31 10:05:00	1	9	49.4	144.9	78.6	2
1256	GRE	2	7	2003		2	2	1152	115		2011-01-14	1899-12-31 10:05:00	1	9	29.1	132.8	57.4	2
1257	GRE	2	9	2003		2	2	1152	115		2011-01-14	1899-12-31 10:05:00	1	9	25.6	129	73.7	2
1258	GRE	2	4	2003		2	2	1152	115		2011-01-14	1899-12-31 10:05:00	1	9	35.3	134.2	67.7	2
1259	GRE	2	6	2003		2	2	1152	115		2011-01-14	1899-12-31 10:05:00	1	9	23.6	120.4	53.5	2
1260	GRE	1	1	2003		2	2	1152	115		2011-01-14	1899-12-31 10:05:00	1	9	30.1	126	61	2
1261	GRE	2	1	2003		2	2	1152	115		2011-01-14	1899-12-31 10:05:00	1	9	35.5	136	61.5	2
1262	GRE	2	3	2003		2	2	1152	115		2011-01-14	1899-12-31 10:05:00	1	9	31.2	121.8	63.5	2
1263	GRE	2	11	2003		2	2	1152	115		2011-01-14	1899-12-31 10:05:00	1	9	25.9	124	58	2
1264	GRE	1	4	2003		2	2	1152	115		2011-01-14	1899-12-31 10:05:00	1	9	26.7	128.3	58	2
1265	GRE	1	12	2003		2	2	1152	115		2011-01-14	1899-12-31 10:05:00	1	9	24.7	126.1	56.4	2
1266	GRE	1	2	2003		2	2	1152	115		2011-01-14	1899-12-31 10:05:00	1	9	35.8	136.2	68.2	2
1267	GRE	1	9	2003		2	2	1152	115		2011-01-14	1899-12-31 10:05:00	1	9	38.9	134.6	71.7	2
1268	GRE	1	3	2003		2	2	1152	115		2011-01-14	1899-12-31 10:05:00	1	9	24.6	126	54.8	2
1269	GRE	1	9	2003		2	2	1152	115		2011-01-14	1899-12-31 10:05:00	1	9	24.6	128.8	57.4	2
1270	GRE	1	7	2003		2	2	1152	115		2011-01-14	1899-12-31 10:05:00	1	9	30.6	141.3	66.9	2
1271	GRE	1	8	2003		2	2	1152	115		2011-01-14	1899-12-31 10:05:00	1	9	27.6	130.1	58.4	2
1272	GRE	1	8	2003		2	2	1152	115		2011-01-14	1899-12-31 10:05:00	1	9	20.9	121.4	54.5	2
1273	GRE	2	9	2003		2	2	1152	115		2011-01-14	1899-12-31 10:05:00	1	9	32.6	132.5	63.2	2
1274	GRE	2	8	2003		2	2	1152	115		2011-01-14	1899-12-31 10:05:00	1	9	38.9	134.6	71.7	2
1275	GRE	1	7	2003		2	2	1152	115		2011-01-14	1899-12-31 10:05:00	1	9	27.4	130.7	60	2
1276	GRE	1	9	2003		2	2	1152	115		2011-01-14	1899-12-31 10:05:00	1	9	25.4	130.3	56.7	2
1277	GRE	2	4	2003		2	2	1152	115		2011-01-14	1899-12-31 10:05:00	1	9	26.7	127	56	2
1278	GRE	2	12	2003		2	2	1152	115		2011-01-14	1899-12-31 10:05:00	1	9	25.6	128.7	54	2
1279	GRE	1	12	2003		2	2	1152	115		2011-01-14	1899-12-31 10:05:00	1	9	28.1	132.6	55.9	2
1280	GRE	1	2	2003		2	2	1152	115		2011-01-14	1899-12-31 10:05:00	1	9	28.6	126.5	57.4	2
1281	GRE	1	1	2003		2	2	1152	115		2011-01-14	1899-12-31 10:05:00	1	9	28	127	59.7	2
1282	GRE	1	9	2003		2	2	1152	115		2011-01-14	1899-12-31 10:05:00	1	9	41.8	141.4	71.2	2
1283	GRE	1	5	2003		2	2	1152	115		2011-01-14	1899-12-31 10:05:00	1	9	36.4	136.6	63.2	2
1284	GRE	1	1	2003		2	2	1152	115		2011-01-14	1899-12-31 10:05:00	1	9	39.6	133.7	70.4	2
1285	GRE	1	2	2003		2	2	1152	115		2011-01-14	1899-12-31 10:05:00	1	9	20.6	123.2	48.9	2
1286	GRE	1	1	2003		2	2	1152	115		2011-01-14	1899-12-31 10:05:00	1	9	26.7	133.6	54.4	2
1287	GRE	1	8	2003		2	2	1152	115		2011-01-14	1899-12-31 10:05:00	1	9	34.7	132.6	62.2	2
1288	GRE	1	9	2003		2	2	1152	115		2011-01-14	1899-12-31 10:05:00	1	9	24.7	127.7	51.7	2
1289	GRE	1	10	2003		2	2	1152	115		2011-01-14	1899-12-31 10:05:00	1	9	24.1	124.5	52.8	2
1290	GRE	2	9	2003		2	2	1152	115		2011-01-14	1899-12-31 10:05:00	1	9	26.2	125.5	54	2
1291	GRE	1	4	2003		2	2	1152	115		2011-01-14	1899-12-31 10:05:00	1	9	34.1	133.2	64.5	2
1292	GRE	1	7	2003		2	2	1152	115		2011-01-14	1899-12-31 10:05:00	1	9	22.7	121.5	53	2
1293	GRE	1	5	2003		2	2	1152	115		2011-01-14	1899-12-31 10:05:00	1	9	31.3	131.9	61.5	2
1294	GRE	1	9	2003		2	2	1152	115		2011-01-14	1899-12-31 10:05:00	1	9	29.3	129.1	59.5	2
1295	GRE	1	10	2003		2	2	1152	115		2011-01-14	1899-12-31 10:05:00	1	9	41.9	138.1	71	2
1296	GRE	1	2	2003		2	2	1152	115		2011-01-14	1899-12-31 10:05:00	1	9	20.4	122.1	52.1	2
1297	GRE	1	5	2003		2	2	1152	115		2011-01-14	1899-12-31 10:05:00	1	9	28.8	119.5	59	2
1298	GRE	2	9	2003		2	2	1152	115		2011-01-14	1899-12-31 10:05:00	1	9	25	125	51.7	2
1299	GRE	1	1	2003		2	2	1152	115		2011-01-14	1899-12-31 10:05:00	1	9	32.3	117.9	71	2
1300	GRE	2	9	2003		2	2	1152	115		2011-01-14	1899-12-31 10:05:00	1	9	40.4	126.1	75	2
1301	GRE	2	7	2003		2	2	1152	115		2011-01-14	1899-12-31 10:05:00	1	9	26.6	125.2	56.4	2
1302	GRE	1	5	2003		2	2	1152	115		2011-01-14	1899-12-31 10:05:00	1	9	29.5	132.4	59.2	2
1303	GRE	2	11	2003		2	2	1152	115		2011-01-14	1899-12-31 10:05:00	1	9	28	126.5	61.4	2
1304	GRE	2	5	2003		2	2	1152	115		2011-01-14	1899-12-31 10:05:00	1	9	23.8	120.6	53.7	2
1305	GRE	1	4	2003		2	2	1152	115		2011-01-14	1899-12-31 10:05:00	1	9	30.3	126.2	61.2	2
1306	GRE	2	1	2003		2	2	1152	115		2011-01-14	1899-12-31 10:05:00	1	9	35.7	136.2	61.7	2
1307	GRE	2	10	2003		2	2	1152	115		2011-01-14	1899-12-31 10:05:00	1	9	31.4	122	63.7	2
1308	GRE	2	1	2003		2	2	1152	115		2011-01-14	1899-12-31 10:05:00	1	9	26.1	124.2	58.2	2
1309	GRE	1	6	2003		2	2	1152	115		2011-01-14	1899-12-31 10:05:00	1	9	26.9	128.5	58.2	2
1310	GRE	1	7	2003		2	2	1152	115		2011-01-14	1899-12-31 10:05:00	1	9	27.6	130.9	60.2	2
1311	GRE	1	8	2003		2	2	1152	115		2011-01-14	1899-12-31 10:05:00	1	9	31.7	129	62	2
1312	GRE	1	12	2003		2	2	1152	115		2011-01-14	1899-12-31 10:05:00	1	9	28.9	125.9	64	2
1313	GRE	1	10	2003		2	2	1152	115		2011-01-14	1899-12-31 10:05:00	1	9	36.9	133.2	63.8	2
1314	GRE	1	9	2003		2	2	1152	115		2011-01-14	1899-12-31 10:05:00	1	9	29.1	136.9	54.2	2
1315	GRE	1	4	2003		2	2	1152	115		2011-01-14	1899-12-31 10:05:00	1	9	27	133.4	52	2
1316	GRE	1	6	2003		2	2	1152	115		2011-01-14	1899-12-31 10:05:00	1	9	27.5	123.8	55	2
1317	GRE	1	7	2003		2	2	1152	115		2011-01-14	1899-12-31 10:05:00	1	9	21.6	120	49.9	2
1318	GRE	1	8	2003		2	2	1152	115		2011-01-14	1899-12-31 10:05:00	1	9	23.8	126.9	52	2
1319	GRE	1	12	2003		2	2	1152	115		2011-01-14	1899-12-31 10:05:00	1	9	30.8	129.8	58.3	2
1320	GRE	1	6	2003		2	2	1152	115		2011-01-14	1899-12-31 10:05:00	1	9	25.6	130.5	56.9	2
1321	GRE	2	1	2003		2	2	1152	115		2011-01-14	1899-12-31 10:05:00	1	9	26.9	127.2	56.2	2
1322	GRE	2	11	2003		2	2	1152	115		2011-01-14	1899-12-31 10:05:00	1	9	25.8	128.9	54.2	2
1323	GRE	1	6	2003		2	2	1152	115		2011-01-14	1899-12-31 10:05:00	1	9	24.3	124.7	53	2
1324	GRE	2	10	2003		1	2	422	42		2010-12-23	1899-12-31 11:00:00	1	9	30.5	121	63	2
1325	GRE	2	4	2003		1	2	422	42		2010-12-23	1899-12-31 11:00:00	1	9	30.3	126	68	2
1326	GRE	2	6	2003		1	2	422	42		2010-12-23	1899-12-31 11:00:00	1	9	24.4	116	59	2
1327	GRE	1	5	2003		1	2	422	42		2010-12-23	1899-12-31 11:00:00	1	9	28.5	124	59	2
1328	GRE	1	1	2003		1	2	422	42		2010-12-23	1899-12-31 11:00:00	1	9	23.4	120.5	57	2
1329	GRE	2	12	2003		1	2	422	42		2010-12-23	1899-12-31 09:30:00	1	9	24.5	128	55	2
1330	GRE	1	4	2003		1	2	422	42		2010-12-23	1899-12-31 11:00:00	1	9	27.2	123.5	57	2
1331	GRE	1	7	2003		1	2	422	42		2010-12-23	1899-12-31 11:00:00	1	9	28.8	121	62	2
1332	GRE	1	10	2003		1	2	422	42		2010-12-23	1899-12-31 11:00:00	1	9	27.1	126	62	2
1333	GRE	2	10	2003		1	2	422	42		2010-12-23	1899-12-31 11:00:00	1	9	32.2	126.5	70	2
1334	GRE	1	7	2003		1	2	422	42		2010-12-23	1899-12-31 11:00:00	1	9	27.9	130.5	59	2
1335	GRE	2	11	2003		1	2	422	42		2010-12-23	1899-12-31 11:00:00	1	9	41.4	122.5	78	2
1336	GRE	1	12	2003		1	2	422	42		2010-12-23	1899-12-31 11:00:00	1	9	22.9	126	54	2
1337	GRE	2	10	2003		1	2	422	42		2010-12-23	1899-12-31 11:00:00	1	9	22.6	116.5	55	2
1338	GRE	2	6	2003		1	2	422	42		2010-12-23	1899-12-31 11:00:00	1	9	36	133.5	66	2
1339	GRE	1	1	2003		1	2	422	42		2010-12-23	1899-12-31 11:00:00	1	9	28.2	134.5	57	2
1340	GRE	1	6	2003		1	2	422	42		2010-12-23	1899-12-31 11:00:00	1	9	28.8	135.5	60	2
1341	GRE	1	6	2003		1	2	422	42		2010-12-23	1899-12-31 11:00:00	1	9	31.4	131.5	67	2
1342	GRE	2	2	2003		1	2	422	42		2010-12-23	1899-12-31 11:00:00	1	9	25.2	131.5	52	2
1343	GRE	2	7	2003		1	2	422	42		2010-12-23	1899-12-31 11:00:00	1	9	22.8	123	60	2
1344	GRE	2	12	2003		1	2	422	42		2010-12-23	1899-12-31 11:00:00	1	9	24.6	129	60	2
1345	GRE	1	9	2003		1	2	422	42		2010-12-23	1899-12-31 11:00:00	1	9	45.4	138	77	2
1346	GRE	1	11	2003		1	2	422	42		2010-12-23	1899-12-31 11:00:00	1	9	24.3	125	56	2
1347	GRE	1	5	2003		1	2	422	42		2010-12-23	1899-12-31 11:00:00	1	9	24.4	120.5	57	2
1348	GRE	2	12	2003		1	2	422	42		2010-12-23	1899-12-31 11:00:00	1	9	26.4	125.7	54.2	2
1349	GRE	1	7	2003		1	2	422	42		2010-12-23	1899-12-31 11:00:00	1	9	34.3	133.4	64.7	2
1350	GRE	1	3	2003		1	2	422	42		2010-12-23	1899-12-31 11:00:00	1	9	22.9	121.7	53.2	2
1351	GRE	1	11	2003		1	2	422	42		2010-12-23	1899-12-31 11:00:00	1	9	31.5	132.1	61.7	2
1352	GRE	1	5	2003		1	2	422	42		2010-12-23	1899-12-31 11:00:00	1	9	29.5	129.3	59.7	2
1353	GRE	1	8	2003		1	2	422	42		2010-12-23	1899-12-31 11:00:00	1	9	42.1	138.3	71.2	2
1354	GRE	1	9	2003		1	2	422	42		2010-12-23	1899-12-31 11:00:00	1	9	27.1	132.2	53.3	2
1355	GRE	1	8	2003		1	2	422	42		2010-12-23	1899-12-31 11:00:00	1	9	30.1	128.5	56.4	2
1356	GRE	1	7	2003		1	2	422	42		2010-12-23	1899-12-31 11:00:00	1	9	29	140.3	56.4	2
1357	GRE	1	12	2003		1	2	422	42		2010-12-23	1899-12-31 11:00:00	1	9	29.7	132.3	55.2	2
1358	GRE	1	7	2003		1	2	422	42		2010-12-23	1899-12-31 11:00:00	1	9	37.1	131.8	66.3	2
1359	GRE	2	9	2003		1	2	422	42		2010-12-23	1899-12-31 11:00:00	1	9	23.8	124.4	51	2
1360	GRE	2	10	2003		1	2	422	42		2010-12-23	1899-12-31 11:00:00	1	9	21.3	117.7	51	2
1361	GRE	2	6	2003		1	2	422	42		2010-12-23	1899-12-31 11:00:00	1	9	32	128.1	63	2
1362	GRE	2	9	2003		1	2	422	42		2010-12-23	1899-12-31 11:00:00	1	9	27.8	127.1	60.2	2
1363	GRE	1	10	2003		1	2	422	42		2010-12-23	1899-12-31 11:00:00	1	9	41.5	134.7	75.7	2
1364	GRE	2	3	2003		1	2	422	42		2010-12-23	1899-12-31 11:00:00	1	9	26.8	127.8	58.9	2
1365	GRE	1	10	2003		1	2	422	42		2010-12-23	1899-12-31 11:00:00	1	9	38.6	133.7	70.9	2
1366	GRE	1	4	2003		1	2	422	42		2010-12-23	1899-12-31 11:00:00	1	9	22.5	122.3	52.7	2
1367	GRE	2	6	2003		1	2	422	42		2010-12-23	1899-12-31 11:00:00	1	9	28.7	133.2	54.9	2
1368	GRE	2	6	2003		1	2	422	42		2010-12-23	1899-12-31 11:00:00	1	9	34.5	124.7	66.2	2
1369	GRE	1	4	2003		1	2	422	42		2010-12-23	1899-12-31 11:00:00	1	9	24.6	125	53.2	2
1370	GRE	2	2	2003		1	2	422	42		2010-12-23	1899-12-31 11:00:00	1	9	29.4	127.5	64.1	2
1371	GRE	1	11	2003		1	2	422	42		2010-12-23	1899-12-31 11:00:00	1	9	33.6	137.9	62.9	2
1372	GRE	2	2	2003		1	2	422	42		2010-12-23	1899-12-31 11:00:00	1	9	24.2	125.3	50.2	2
1373	GRE	2	9	2003		1	2	422	42		2010-12-23	1899-12-31 11:00:00	1	9	24.6	118.1	60	2
1374	GRE	2	1	2003		1	2	422	42		2010-12-23	1899-12-31 11:00:00	1	9	25.7	123.2	55.9	2
1375	GRE	2	8	2003		1	2	422	42		2010-12-23	1899-12-31 11:00:00	1	9	34.8	131.6	60.5	2
1376	GRE	2	3	2003		1	2	422	42		2010-12-23	1899-12-31 11:00:00	1	9	26	125.1	54.5	2
1377	GRE	2	1	2003		1	2	422	42		2010-12-23	1899-12-31 11:00:00	1	9	31.7	135.3	58.5	2
1378	GRE	2	10	2003		1	2	422	42		2010-12-23	1899-12-31 11:00:00	1	9	29.4	126.3	58.2	2
1379	GRE	2	3	2003		1	2	422	42		2010-12-23	1899-12-31 11:00:00	1	9	29	131.1	54.5	2
1380	GRE	1	10	2003		1	2	422	42		2010-12-23	1899-12-31 11:00:00	1	9	20.6	122.3	52.3	2
1381	GRE	1	5	2003		1	2	422	42		2010-12-23	1899-12-31 11:00:00	1	9	29	119.7	59.2	2
1382	GRE	2	12	2003		1	2	422	42		2010-12-23	1899-12-31 11:00:00	1	9	25.2	125.2	51.9	2
1383	GRE	1	3	2003		1	2	422	42		2010-12-23	1899-12-31 11:00:00	1	9	32.5	118.1	71.2	2
1384	GRE	2	3	2003		1	2	422	42		2010-12-23	1899-12-31 11:00:00	1	9	40.6	126.3	75.2	2
1385	GRE	1	2	2003		1	2	422	42		2010-12-23	1899-12-31 11:00:00	1	9	31.9	129.2	62.2	2
1386	GRE	1	9	2003		1	2	422	42		2010-12-23	1899-12-31 11:00:00	1	9	29.1	126.1	64.2	2
1387	GRE	1	3	2003		1	2	422	42		2010-12-23	1899-12-31 11:00:00	1	9	29.5	127	58.4	2
1388	GRE	1	12	2003		1	2	422	42		2010-12-23	1899-12-31 11:00:00	1	9	28.2	127.9	55.7	2
1389	GRE	1	2	2003		1	2	422	42		2010-12-23	1899-12-31 11:00:00	1	9	37.1	133.4	64	2
1390	GRE	1	4	2003		1	2	422	42		2010-12-23	1899-12-31 11:00:00	1	9	28.8	130.3	54.7	2
1391	GRE	1	4	2003		1	2	422	42		2010-12-23	1899-12-31 11:00:00	1	9	24.6	125.5	54.5	2
1392	GRE	2	4	2003		1	2	422	42		2010-12-23	1899-12-31 11:00:00	1	9	28.5	129.9	56.5	2
1393	GRE	1	9	2003		1	2	422	42		2010-12-23	1899-12-31 11:00:00	1	9	35.3	131	63.6	2
1394	GRE	2	1	2003		1	2	422	42		2010-12-23	1899-12-31 11:00:00	1	9	39.4	136.3	64.5	2
1395	GRE	1	9	2003		1	2	422	42		2010-12-23	1899-12-31 11:00:00	1	9	29.1	136	55.9	2
1396	GRE	1	9	2003		1	2	422	42		2010-12-23	1899-12-31 11:00:00	1	9	31.4	127.2	60	2
1397	GRE	1	4	2003		1	2	422	42		2010-12-23	1899-12-31 11:00:00	1	9	27.3	124.3	56.9	2
1398	GRE	2	5	2003		1	2	422	42		2010-12-23	1899-12-31 11:00:00	1	9	30.6	138.6	53.4	2
1399	GRE	2	10	2003		1	2	422	42		2010-12-23	1899-12-31 11:00:00	1	9	26.7	130.7	56.2	2
1400	GRE	2	7	2003		1	2	422	42		2010-12-23	1899-12-31 11:00:00	1	9	27.7	132.9	56.9	2
1401	GRE	2	3	2003		1	2	422	42		2010-12-23	1899-12-31 11:00:00	1	9	29.1	132	56.9	2
1402	GRE	2	9	2003		1	2	422	42		2010-12-23	1899-12-31 11:00:00	1	9	31.3	135.5	55.7	2
1403	GRE	2	12	2003		1	2	422	42		2010-12-23	1899-12-31 11:00:00	1	9	45.9	140.2	73.9	2
1404	GRE	1	8	2003		1	2	472	47		2010-12-21	1899-12-31 11:30:00	1	9	31.8	126.5	62	2
1405	GRE	2	3	2003		1	2	472	47		2010-12-21	1899-12-31 11:30:00	1	9	24	126	52.5	2
1406	GRE	1	4	2003		1	2	472	47		2010-12-21	1899-12-31 11:30:00	1	9	30.2	132	58.5	2
1407	GRE	2	1	2003		1	2	472	47		2010-12-21	1899-12-31 11:30:00	1	9	30.3	132.5	54	2
1408	GRE	2	4	2003		1	2	472	47		2010-12-21	1899-12-31 11:30:00	1	9	38.7	134.5	67	2
1409	GRE	1	12	2003		1	2	472	47		2010-12-21	1899-12-31 11:30:00	1	9	33.7	136.5	63	2
1410	GRE	2	7	2003		1	2	472	47		2010-12-21	1899-12-31 11:30:00	1	9	23.9	129	51	2
1411	GRE	1	7	2003		1	2	472	47		2010-12-21	1899-12-31 11:30:00	1	9	27.1	129.2	58	2
1412	GRE	2	3	2003		1	2	472	47		2010-12-21	1899-12-31 11:30:00	1	9	28.3	120.5	60	2
1413	GRE	2	11	2003		1	2	472	47		2010-12-21	1899-12-31 11:30:00	1	9	24.6	117.5	56.5	2
1414	GRE	1	1	2003		1	2	472	47		2010-12-21	1899-12-31 11:30:00	1	9	35	137.9	59	2
1415	GRE	1	5	2003		1	2	472	47		2010-12-21	1899-12-31 11:30:00	1	9	27.2	123	56	2
1416	GRE	2	5	2003		1	2	472	47		2010-12-21	1899-12-31 11:30:00	1	9	26.9	128.2	56	2
1417	GRE	2	4	2003		1	2	472	47		2010-12-21	1899-12-31 11:30:00	1	9	28.9	131.7	53.4	2
1418	GRE	2	3	2003		1	2	472	47		2010-12-21	1899-12-31 11:30:00	1	9	33.2	132.8	68.2	2
1419	GRE	2	9	2003		1	2	472	47		2010-12-21	1899-12-31 11:30:00	1	9	30.4	133.5	59.9	2
1420	GRE	1	6	2003		1	2	472	47		2010-12-21	1899-12-31 11:30:00	1	9	25.2	123.4	53.6	2
1421	GRE	1	7	2003		1	2	472	47		2010-12-21	1899-12-31 11:30:00	1	9	31.1	130.4	59.5	2
1422	GRE	1	1	2003		1	2	472	47		2010-12-21	1899-12-31 11:30:00	1	9	29.1	131.6	56.3	2
1423	GRE	1	1	2003		1	2	472	47		2010-12-21	1899-12-31 11:30:00	1	9	23.5	127	51.5	2
1424	GRE	1	6	2003		1	2	472	47		2010-12-21	1899-12-31 11:30:00	1	9	24.2	121.5	54	2
1425	GRE	2	8	2003		1	2	472	47		2010-12-21	1899-12-31 11:30:00	1	9	36.5	130.4	69	2
1426	GRE	2	8	2003		1	2	472	47		2010-12-21	1899-12-31 11:30:00	1	9	24.9	130.9	51.2	2
1427	GRE	1	2	2003		1	2	472	47		2010-12-21	1899-12-31 11:30:00	1	9	29.3	127.4	59.4	2
1428	GRE	1	3	2003		1	2	472	47		2010-12-21	1899-12-31 11:30:00	1	9	32	136.9	61	2
1429	GRE	1	2	2003		1	2	472	47		2010-12-21	1899-12-31 11:30:00	1	9	39.6	135	72	2
1430	GRE	1	12	2003		1	2	472	47		2010-12-21	1899-12-31 11:30:00	1	9	27.4	125	59	2
1431	GRE	2	4	2003		1	2	472	47		2010-12-21	1899-12-31 11:30:00	1	9	32.9	131.5	60.2	2
1432	GRE	2	11	2003		1	2	472	47		2010-12-21	1899-12-31 11:30:00	1	9	30.6	131.2	59.8	2
1433	GRE	2	5	2003		1	2	472	47		2010-12-21	1899-12-31 11:30:00	1	9	22.4	120.5	53.3	2
1434	GRE	2	11	2003		1	2	462	46		2010-11-20	1899-12-31 12:20:00	1	9	26	125	58	2
1435	GRE	1	10	2003		1	2	462	46		2010-11-20	1899-12-31 12:35:00	1	9	32	120	66	2
1436	GRE	1	3	2003		1	2	462	46		2010-11-20	1899-12-31 12:30:00	1	9	25.8	125.5	60	2
1437	GRE	2	7	2003		1	2	462	46		2010-11-20	1899-12-31 12:25:00	1	9	19.2	114	52	2
1438	GRE	2	2	2003		1	2	462	46		2010-11-20	1899-12-31 12:20:00	1	9	41.2	135.2	70	2
1439	GRE	2	4	2003		1	2	462	46		2010-11-20	1899-12-31 12:15:00	1	9	40	135	67	2
1440	GRE	2	7	2003		1	2	462	46		2010-11-20	1899-12-31 12:55:00	1	9	25	116.5	58	2
1441	GRE	2	12	2003		1	2	462	46		2010-11-20	1899-12-31 12:45:00	1	9	21.1	120	50	2
1442	GRE	1	2	2003		1	2	462	46		2010-11-20	1899-12-31 12:40:00	1	9	26.7	125	62	2
1443	GRE	2	2	2003		1	2	462	46		2010-11-20	1899-12-31 12:40:00	1	9	19.2	120.8	48	2
1444	GRE	2	4	2003		1	2	462	46		2010-11-20	1899-12-31 12:40:00	1	9	37.7	132.5	66.5	2
1445	GRE	2	2	2003		1	2	462	46		2010-11-20	1899-12-31 12:40:00	1	9	34.9	134	60	2
1446	GRE	1	4	2003		1	2	462	46		2010-11-20	1899-12-31 12:40:00	1	9	29.3	137.1	54.4	2
1447	GRE	1	7	2003		1	2	462	46		2010-11-20	1899-12-31 12:40:00	1	9	27.2	133.6	52.2	2
1448	GRE	1	6	2003		1	2	462	46		2010-11-20	1899-12-31 12:40:00	1	9	27.7	124	55.2	2
1449	GRE	1	10	2003		1	2	462	46		2010-11-20	1899-12-31 12:40:00	1	9	21.8	120.2	50.1	2
1450	GRE	1	6	2003		1	2	462	46		2010-11-20	1899-12-31 12:40:00	1	9	24	127.1	52.2	2
1451	GRE	1	8	2003		1	2	462	46		2010-11-20	1899-12-31 12:40:00	1	9	31	130	58.5	2
1452	GRE	1	4	2003		1	2	462	46		2010-11-20	1899-12-31 12:40:00	1	9	27.3	132.4	53.5	2
1453	GRE	1	11	2003		1	2	462	46		2010-11-20	1899-12-31 12:40:00	1	9	30.3	128.7	56.6	2
1454	GRE	1	11	2003		1	2	462	46		2010-11-20	1899-12-31 12:40:00	1	9	29.2	140.5	56.6	2
1455	GRE	1	9	2003		1	2	462	46		2010-11-20	1899-12-31 12:40:00	1	9	38.5	134.2	70.5	2
1456	GRE	2	7	2003		1	2	462	46		2010-11-20	1899-12-31 12:40:00	1	9	24.1	122.1	51	2
1457	GRE	2	12	2003		1	2	462	46		2010-11-20	1899-12-31 12:40:00	1	9	23.1	127.8	51.9	2
1458	GRE	1	12	2003		1	2	462	46		2010-11-20	1899-12-31 12:40:00	1	9	36.8	131.7	71.5	2
1459	GRE	2	9	2003		1	2	462	46		2010-11-20	1899-12-31 12:40:00	1	9	35.2	125.7	52	2
1460	GRE	1	11	2003		1	2	462	46		2010-11-20	1899-12-31 12:40:00	1	9	30	132	57.4	2
1461	GRE	1	4	2003		1	2	462	46		2010-11-20	1899-12-31 12:40:00	1	9	37.7	130	70.5	2
1462	GRE	2	2	2003		1	2	462	46		2010-11-20	1899-12-31 12:40:00	1	9	25.8	120.5	60.1	2
1463	GRE	2	6	2003		1	2	462	46		2010-11-20	1899-12-31 12:40:00	1	9	31.9	124.4	65.5	2
1464	GRE	1	2	2003		1	2	462	46		2010-11-20	1899-12-31 12:40:00	1	9	29	124.3	60	2
1465	GRE	1	6	2003		1	2	462	46		2010-11-20	1899-12-31 12:40:00	1	9	31.1	126.7	62.5	2
1466	GRE	2	1	2003		1	2	462	46		2010-11-20	1899-12-31 12:40:00	1	9	26	129	53.5	2
1467	GRE	2	5	2003		1	2	462	46		2010-11-20	1899-12-31 12:40:00	1	9	26	128.9	53.2	2
1468	GRE	1	7	2003		1	2	462	46		2010-11-20	1899-12-31 12:40:00	1	9	32.8	129.5	62.5	2
1469	GRE	2	8	2003		1	2	462	46		2010-11-20	1899-12-31 12:40:00	1	9	35.4	137.7	62.4	2
1470	GRE	2	2	2003		1	2	462	46		2010-11-20	1899-12-31 12:40:00	1	9	34	137	64	2
1471	GRE	1	3	2003		3	2	362	36		2011-01-27	1899-12-31 11:35:00	1	9	28	132.4	60	3
1472	GRE	1	12	2003		3	2	362	36		2011-01-27	1899-12-31 12:00:00	1	9	23.1	118.2	52.5	4
1473	GRE	2	2	2003		3	2	362	36		2011-01-27	1899-12-31 12:00:00	1	9	32.9	134.2	59.5	2
1474	GRE	2	7	2003		3	2	362	36		2011-01-27	1899-12-31 12:00:00	1	9	26.4	116.2	63.2	2
1475	GRE	1	6	2003		3	2	362	36		2011-01-27	1899-12-31 12:00:00	1	9	25.5	128	59.7	2
1476	GRE	1	12	2003		3	2	362	36		2011-01-27	1899-12-31 12:00:00	1	9	35.8	137.7	63.8	2
1477	GRE	1	12	2003		3	2	362	36		2011-01-27	1899-12-31 12:00:00	1	9	43.4	139.8	70.6	2
1478	GRE	1	10	2003		3	2	362	36		2011-01-27	1899-12-31 12:00:00	1	9	29.9	137.2	56.5	2
1479	GRE	2	1	2003		3	2	362	36		2011-01-27	1899-12-31 12:00:00	1	9	44	130	80.5	2
1480	GRE	1	12	2003		3	2	362	36		2011-01-27	1899-12-31 12:00:00	1	9	25.9	128.3	55.5	2
1481	GRE	1	3	2003		3	2	362	36		2011-01-27	1899-12-31 12:00:00	1	9	29.1	131	57.2	2
1482	GRE	2	3	2003		3	2	362	36		2011-01-27	1899-12-31 12:00:00	1	9	30.4	138.3	57.8	2
1483	GRE	2	10	2003		3	2	362	36		2011-01-27	1899-12-31 12:00:00	1	9	35.7	131.7	67	2
1484	GRE	1	6	2003		3	2	362	36		2011-01-27	1899-12-31 12:00:00	1	9	28.5	132.6	59.5	2
1485	GRE	2	1	2003		3	2	362	36		2011-01-27	1899-12-31 12:00:00	1	9	44.4	136	74	2
1486	GRE	1	9	2003		3	2	362	36		2011-01-27	1899-12-31 12:00:00	1	9	36.5	126	69	2
1487	GRE	1	3	2003		3	2	362	36		2011-01-27	1899-12-31 12:00:00	1	9	42.4	138.6	75.7	2
1488	GRE	1	5	2003		3	2	362	36		2011-01-27	1899-12-31 12:00:00	1	9	28.1	122.8	64.1	2
1489	GRE	1	9	2003		3	2	362	36		2011-01-27	1899-12-31 12:00:00	1	9	24.9	121.6	54.3	2
1490	GRE	2	4	2003		3	2	362	36		2011-01-27	1899-12-31 12:00:00	1	9	20.8	122.5	49.7	2
1491	GRE	1	3	2003		3	2	362	36		2011-01-27	1899-12-31 12:00:00	1	9	29.7	133.6	57.9	2
1492	GRE	2	2	2003		3	2	362	36		2011-01-27	1899-12-31 12:00:00	1	9	47.1	135.2	80.9	2
1493	GRE	1	8	2003		3	2	362	36		2011-01-27	1899-12-31 12:00:00	1	9	32.3	129.9	62.5	2
1494	GRE	1	6	2003		3	2	362	36		2011-01-27	1899-12-31 12:00:00	1	9	24.8	123.4	53	2
1495	GRE	1	6	2003		3	2	362	36		2011-01-27	1899-12-31 12:00:00	1	9	44.2	140.3	72.5	2
1496	GRE	2	6	2003		3	2	362	36		2011-01-27	1899-12-31 12:00:00	1	9	25.7	125.8	56.5	2
1497	GRE	2	2	2003		3	2	362	36		2011-01-27	1899-12-31 12:00:00	1	9	21.4	125.5	50.6	2
1498	GRE	2	7	2003		3	2	362	36		2011-01-27	1899-12-31 12:00:00	1	9	27.6	126.9	60	2
1499	GRE	1	5	2003		3	2	362	36		2011-01-27	1899-12-31 12:00:00	1	9	41.3	134.5	75.5	2
1500	GRE	2	2	2003		3	2	362	36		2011-01-27	1899-12-31 12:00:00	1	9	26.6	127.6	58.7	2
1501	GRE	1	5	2003		3	2	362	36		2011-01-27	1899-12-31 12:00:00	1	9	38.4	133.5	70.7	2
1502	GRE	1	2	2003		3	2	362	36		2011-01-27	1899-12-31 12:00:00	1	9	22.3	122.1	52.5	2
1503	GRE	2	8	2003		3	2	362	36		2011-01-27	1899-12-31 12:00:00	1	9	28.5	133	54.7	2
1504	GRE	2	10	2003		3	2	362	36		2011-01-27	1899-12-31 12:00:00	1	9	34.3	124.5	66	2
1505	GRE	1	6	2003		3	2	362	36		2011-01-27	1899-12-31 12:00:00	1	9	24.4	124.8	53	2
1506	GRE	2	1	2003		3	2	362	36		2011-01-27	1899-12-31 12:00:00	1	9	29.2	127.3	63.9	2
1507	GRE	1	9	2003		3	2	362	36		2011-01-27	1899-12-31 12:00:00	1	9	33.4	137.7	62.7	2
1508	GRE	2	7	2003		3	2	362	36		2011-01-27	1899-12-31 12:00:00	1	9	27.9	133	57.6	2
1509	GRE	2	1	2003		1	2	442	44		2010-11-22	1899-12-31 09:10:00	1	9	29.2	128.5	55	2
1510	GRE	2	11	2003		1	2	442	44		2010-11-22	1899-12-31 09:15:00	1	9	23.2	129	56	2
1511	GRE	2	7	2003		1	2	442	44		2010-11-22	1899-12-31 09:20:00	1	9	21.8	124.5	49	2
1512	GRE	2	6	2003		1	2	442	44		2010-11-22	1899-12-31 09:25:00	1	9	30.9	130	61	2
1513	GRE	1	8	2003		1	2	442	44		2010-11-22	1899-12-31 09:30:00	1	9	29.3	133.5	56	2
1514	GRE	2	9	2003		1	2	442	44		2010-11-22	1899-12-31 09:30:00	1	9	28	128.8	60.6	2
1515	GRE	1	9	2003		1	2	442	44		2010-11-22	1899-12-31 09:30:00	1	9	28.7	134.9	56.3	2
1516	GRE	1	10	2003		1	2	442	44		2010-11-22	1899-12-31 09:30:00	1	9	47.8	143.5	79	2
1517	GRE	1	3	2003		1	2	442	44		2010-11-22	1899-12-31 09:30:00	1	9	29.3	127.7	58.5	2
1518	GRE	1	10	2003		1	2	442	44		2010-11-22	1899-12-31 09:30:00	1	9	21.7	122	52	2
1519	GRE	2	4	2003		1	2	442	44		2010-11-22	1899-12-31 09:30:00	1	9	25.3	124.5	56.5	2
1520	GRE	2	6	2003		1	2	442	44		2010-11-22	1899-12-31 09:30:00	1	9	32.6	123	70	2
1521	GRE	1	6	2003		1	2	442	44		2010-11-22	1899-12-31 09:30:00	1	9	32.4	127.8	68.2	2
1522	GRE	1	4	2003		1	2	442	44		2010-11-22	1899-12-31 09:30:00	1	9	24.2	126	53	2
1523	GRE	1	2	2003		1	2	442	44		2010-11-22	1899-12-31 09:30:00	1	9	24.5	125.9	56.2	2
1524	GRE	1	11	2003		1	2	442	44		2010-11-22	1899-12-31 09:30:00	1	9	35.6	136	68	2
1525	GRE	1	3	2003		1	2	442	44		2010-11-22	1899-12-31 09:30:00	1	9	38.7	134.4	71.5	2
1526	GRE	1	8	2003		1	2	442	44		2010-11-22	1899-12-31 09:30:00	1	9	24.4	125.8	54.6	2
1527	GRE	1	4	2003		1	2	442	44		2010-11-22	1899-12-31 09:30:00	1	9	24.4	128.6	57.2	2
1528	GRE	1	11	2003		1	2	442	44		2010-11-22	1899-12-31 09:30:00	1	9	30.4	141.1	66.7	2
1529	GRE	1	1	2003		1	2	442	44		2010-11-22	1899-12-31 09:30:00	1	9	27.4	129.9	58.2	2
1530	GRE	1	5	2003		1	2	442	44		2010-11-22	1899-12-31 09:30:00	1	9	20.7	121.2	54.3	2
1531	GRE	2	8	2003		1	2	442	44		2010-11-22	1899-12-31 09:30:00	1	9	32.4	132.3	63	2
1532	GRE	2	5	2003		1	2	442	44		2010-11-22	1899-12-31 09:30:00	1	9	38.7	134.4	71.5	2
1533	GRE	2	2	2003		1	2	442	44		2010-11-22	1899-12-31 09:30:00	1	9	33.3	143	62.7	2
1534	GRE	2	10	2003		1	2	442	44		2010-11-22	1899-12-31 09:30:00	1	9	35	135.5	65.7	2
1535	GRE	2	12	2003		1	2	442	44		2010-11-22	1899-12-31 09:30:00	1	9	28	129.1	59.5	2
1536	GRE	2	2	2003		1	2	442	44		2010-11-22	1899-12-31 09:30:00	1	9	26.5	128.4	56.6	2
1537	GRE	1	8	2003		1	2	442	44		2010-11-22	1899-12-31 09:30:00	1	9	28.9	130	58.9	2
1538	GRE	2	10	2003		1	2	442	44		2010-11-22	1899-12-31 09:30:00	1	9	42	146	67.7	2
1539	GRE	1	6	2003		1	2	442	44		2010-11-22	1899-12-31 09:30:00	1	9	49.2	144.7	78.4	2
1540	GRE	2	9	2003		1	2	442	44		2010-11-22	1899-12-31 09:30:00	1	9	28.9	132.6	57.2	2
1541	GRE	2	9	2003		1	2	442	44		2010-11-22	1899-12-31 09:30:00	1	9	25.4	128.8	73.5	2
1542	GRE	2	10	2003		1	2	442	44		2010-11-22	1899-12-31 09:30:00	1	9	35.1	134	67.5	2
1543	GRE	1	9	2003		1	2	442	44		2010-11-22	1899-12-31 09:30:00	1	9	24.5	122	56	2
1544	GRE	1	7	2003		1	2	442	44		2010-11-22	1899-12-31 09:30:00	1	9	39	129.5	75.4	2
1545	GRE	1	6	2003		1	2	442	44		2010-11-22	1899-12-31 09:30:00	1	9	38.2	128	58.4	2
1546	GRE	2	1	2003		1	2	442	44		2010-11-22	1899-12-31 09:30:00	1	9	27	120.8	62.7	2
1547	GRE	1	1	2003		1	2	442	44		2010-11-22	1899-12-31 09:30:00	1	9	29.5	125.6	63	2
1548	GRE	1	4	2003		1	2	442	44		2010-11-22	1899-12-31 09:30:00	1	9	31.6	141.1	56	2
1549	GRE	2	8	2003		1	2	442	44		2010-11-22	1899-12-31 09:30:00	1	9	17.6	117.3	46.5	2
1550	GRE	1	9	2003		1	2	442	44		2010-11-22	1899-12-31 09:30:00	1	9	39.7	128.6	74.9	2
1551	GRE	1	7	2003		1	2	442	44		2010-11-22	1899-12-31 09:30:00	1	9	26.1	131.2	53.4	2
1552	GRE	1	6	2003		1	2	442	44		2010-11-22	1899-12-31 09:30:00	1	9	56.8	136	63	2
1553	GRE	1	7	2003		1	2	442	44		2010-11-22	1899-12-31 09:30:00	1	9	27.9	132.4	55.7	2
1554	GRE	1	8	2003		1	2	442	44		2010-11-22	1899-12-31 09:30:00	1	9	28.4	126.3	57.2	2
1555	GRE	2	3	2003		2	2	412	41		2011-02-03	1899-12-31 11:05:00	1	9	37.4	135.7	75	3
1556	GRE	2	5	2003		2	2	412	41		2011-02-02	1899-12-31 11:00:00	1	9	26.7	134.6	57.5	3
1557	GRE	1	1	2003		2	2	412	41		2011-02-02	1899-12-31 10:55:00	1	9	31	130	65.1	3
1558	GRE	1	1	2003		2	2	412	41		2011-02-02	1899-12-31 10:55:00	1	9	27.2	128	60	3
1559	GRE	2	6	2003		2	2	412	41		2011-02-02	1899-12-31 10:40:00	1	9	28	131.2	56	3
1560	GRE	2	3	2003		2	2	412	41		2011-02-02	1899-12-31 11:05:00	1	9	27.1	134.6	56.5	3
1561	GRE	1	1	2002		2	2	412	41		2011-02-02	1899-12-31 11:00:00	1	9	24.7	127.6	58	3
1562	GRE	1	9	2003		2	2	412	41		2011-02-03	1899-12-31 10:50:00	1	9	26.8	130.9	61.5	3
1563	GRE	1	1	2003		2	2	412	41		2011-02-03	1899-12-31 10:55:00	1	9	28.1	125.5	64	3
1564	GRE	1	8	2003		2	2	412	41		2011-02-03	1899-12-31 11:15:00	1	9	31.4	128.5	67.2	3
1565	GRE	2	11	2003		2	2	412	41		2011-02-03	1899-12-31 11:30:00	1	9	25.3	125.6	60.5	3
1566	GRE	1	11	2003		2	2	412	41		2011-02-02	1899-12-31 10:35:00	1	9	27.9	124.1	65.5	3
1567	GRE	2	3	2003		2	2	412	41		2011-02-03	1899-12-31 11:20:00	1	9	25.1	134.4	60	3
1568	GRE	1	5	2003		2	2	412	41		2011-02-03	1899-12-31 11:20:00	1	9	27.8	126.8	59.5	2
1569	GRE	1	12	2003		2	2	412	41		2011-02-03	1899-12-31 11:20:00	1	9	41.6	141.2	71	2
1570	GRE	1	6	2003		2	2	412	41		2011-02-03	1899-12-31 11:20:00	1	9	36.2	136.4	63	2
1571	GRE	1	10	2003		2	2	412	41		2011-02-03	1899-12-31 11:20:00	1	9	39.4	133.5	70.2	2
1572	GRE	1	1	2003		2	2	412	41		2011-02-03	1899-12-31 11:20:00	1	9	20.4	123	48.7	2
1573	GRE	1	2	2003		2	2	412	41		2011-02-03	1899-12-31 11:20:00	1	9	26.5	133.4	54.2	2
1574	GRE	1	9	2003		2	2	412	41		2011-02-03	1899-12-31 11:20:00	1	9	34.5	132.4	62	2
1575	GRE	1	5	2003		2	2	412	41		2011-02-03	1899-12-31 11:20:00	1	9	24.5	127.5	51.5	2
1576	GRE	2	7	2003		2	2	412	41		2011-02-03	1899-12-31 11:20:00	1	9	30.4	138.4	53.2	2
1577	GRE	2	6	2003		2	2	412	41		2011-02-03	1899-12-31 11:20:00	1	9	26.5	130.5	56	2
1578	GRE	2	12	2003		2	2	412	41		2011-02-03	1899-12-31 11:20:00	1	9	27.5	132.7	56.7	2
1579	GRE	2	2	2003		2	2	412	41		2011-02-03	1899-12-31 11:20:00	1	9	28.9	131.8	56.7	2
1580	GRE	2	1	2003		2	2	412	41		2011-02-03	1899-12-31 11:20:00	1	9	31.1	135.3	55.5	2
1581	GRE	2	9	2003		2	2	412	41		2011-02-03	1899-12-31 11:20:00	1	9	45.7	140	73.7	2
1582	GRE	2	5	2003		2	2	412	41		2011-02-03	1899-12-31 11:20:00	1	9	26.7	128	55.8	2
1583	GRE	2	1	2003		2	2	412	41		2011-02-03	1899-12-31 11:20:00	1	9	28.7	131.5	53.2	2
1584	GRE	2	2	2003		2	2	412	41		2011-02-03	1899-12-31 11:20:00	1	9	33	132.6	68	2
1585	GRE	2	1	2003		2	2	412	41		2011-02-03	1899-12-31 11:20:00	1	9	30.2	133.3	59.7	2
1586	GRE	2	8	2003		2	2	412	41		2011-02-03	1899-12-31 11:20:00	1	9	26.4	125	56.2	2
1587	GRE	1	9	2003		2	2	412	41		2011-02-03	1899-12-31 11:20:00	1	9	29.3	132.2	59	2
1588	GRE	2	5	2003		2	2	412	41		2011-02-03	1899-12-31 11:20:00	1	9	27.8	126.3	61.2	2
1589	GRE	2	10	2003		2	2	412	41		2011-02-03	1899-12-31 11:20:00	1	9	23.6	120.4	53.5	2
1590	GRE	1	7	2003		2	2	412	41		2011-02-03	1899-12-31 11:20:00	1	9	30.1	126	61	2
1591	GRE	2	3	2003		2	2	412	41		2011-02-03	1899-12-31 11:20:00	1	9	35.5	136	61.5	2
1592	GRE	2	9	2003		2	2	412	41		2011-02-03	1899-12-31 11:20:00	1	9	31.2	121.8	63.5	2
1593	GRE	2	12	2003		2	2	412	41		2011-02-03	1899-12-31 11:20:00	1	9	25.9	124	58	2
1594	GRE	1	5	2003		2	2	412	41		2011-02-03	1899-12-31 11:20:00	1	9	26.7	128.3	58	2
1595	GRE	1	3	2003		2	2	412	41		2011-02-03	1899-12-31 11:20:00	1	9	27.4	130.7	60	2
1596	GRE	1	9	2003		2	2	412	41		2011-02-03	1899-12-31 11:20:00	1	9	25.4	130.3	56.7	2
1597	GRE	2	4	2003		2	2	432	43		2010-12-22	1899-12-31 09:30:00	1	9	25.9	120.5	61	2
1598	GRE	1	9	2003		2	2	432	43		2010-12-22	1899-12-31 09:30:00	1	9	29	131	60	2
1599	GRE	2	7	2003		2	2	432	43		2010-12-22	1899-12-31 09:30:00	1	9	28.5	126	57	2
1600	GRE	1	12	2003		2	2	432	43		2010-12-22	1899-12-31 09:30:00	1	9	26.1	125.5	59	2
1601	GRE	1	3	2003		2	2	432	43		2010-12-23	1899-12-31 08:30:00	1	9	37.6	142	63	2
1602	GRE	2	9	2003		2	2	432	43		2010-12-23	1899-12-31 08:30:00	1	9	33.5	130	61	2
1603	GRE	1	5	2003		2	2	432	43		2010-12-23	1899-12-31 08:30:00	1	9	46.2	138	72	2
1604	GRE	2	1	2003		2	2	432	43		2010-12-23	1899-12-31 08:30:00	1	9	26.3	131	59	2
1605	GRE	2	7	2003		2	2	432	43		2010-12-23	1899-12-31 08:30:00	1	9	26.7	127	56	2
1606	GRE	2	5	2003		2	2	432	43		2010-12-23	1899-12-31 08:30:00	1	9	25.6	128.7	54	2
1607	GRE	1	11	2003		2	2	432	43		2010-12-23	1899-12-31 08:30:00	1	9	24.1	124.5	52.8	2
1608	GRE	2	5	2003		2	2	432	43		2010-12-23	1899-12-31 08:30:00	1	9	26.2	125.5	54	2
1609	GRE	1	4	2003		2	2	432	43		2010-12-23	1899-12-31 08:30:00	1	9	34.1	133.2	64.5	2
1610	GRE	1	1	2003		2	2	432	43		2010-12-23	1899-12-31 08:30:00	1	9	22.7	121.5	53	2
1611	GRE	1	10	2003		2	2	432	43		2010-12-23	1899-12-31 08:30:00	1	9	31.3	131.9	61.5	2
1612	GRE	1	1	2003		2	2	432	43		2010-12-23	1899-12-31 08:30:00	1	9	29.3	129.1	59.5	2
1613	GRE	1	6	2003		2	2	432	43		2010-12-23	1899-12-31 08:30:00	1	9	41.9	138.1	71	2
1614	GRE	1	4	2003		2	2	432	43		2010-12-23	1899-12-31 08:30:00	1	9	20.4	122.1	52.1	2
1615	GRE	1	7	2003		2	2	432	43		2010-12-23	1899-12-31 08:30:00	1	9	28.8	119.5	59	2
1616	GRE	2	6	2003		2	2	432	43		2010-12-23	1899-12-31 08:30:00	1	9	25	125	51.7	2
1617	GRE	1	1	2003		2	2	432	43		2010-12-23	1899-12-31 08:30:00	1	9	32.3	117.9	71	2
1618	GRE	2	11	2003		2	2	432	43		2010-12-23	1899-12-31 08:30:00	1	9	40.4	126.1	75	2
1619	GRE	1	6	2003		2	2	432	43		2010-12-23	1899-12-31 08:30:00	1	9	31.7	129	62	2
1620	GRE	1	7	2003		2	2	432	43		2010-12-23	1899-12-31 08:30:00	1	9	28.9	125.9	64	2
1621	GRE	1	5	2003		2	2	432	43		2010-12-23	1899-12-31 08:30:00	1	9	36.9	133.2	63.8	2
1622	GRE	1	10	2003		2	2	432	43		2010-12-23	1899-12-31 08:30:00	1	9	29.1	136.9	54.2	2
1623	GRE	2	5	2003		1	2	492	49		2011-02-01	1899-12-31 09:45:00	1	9	27.4	129	54.5	2
1624	GRE	2	4	2003		1	2	492	49		2011-02-01	1899-12-31 09:45:00	1	9	28.4	129.4	56.1	4
1625	GRE	2	11	2003		1	2	492	49		2011-02-01	1899-12-31 09:50:00	1	9	24.1	122.3	54.2	4
1626	GRE	1	7	2003		1	2	492	49		2011-02-01	1899-12-31 09:50:00	1	9	27.1	126.4	55	4
1627	GRE	1	10	2003		1	2	492	49		2011-02-01	1899-12-31 09:40:00	1	9	38.2	131.1	69	4
1628	GRE	2	9	2003		1	2	492	49		2011-02-01	1899-12-31 09:40:00	1	9	33.4	137.2	65.1	4
1629	GRE	2	11	2003		1	2	492	49		2011-02-01	1899-12-31 09:35:00	1	9	36.1	131.3	70	4
1630	GRE	2	2	2003		1	2	492	49		2011-02-01	1899-12-31 09:30:00	1	9	25.7	127	58	4
1631	GRE	1	2	2003		1	2	492	49		2011-02-01	1899-12-31 09:30:00	1	9	18.5	128.7	61.3	4
1632	GRE	1	12	2003		1	2	492	49		2011-02-01	1899-12-31 09:50:00	1	9	31.1	133.6	59.4	4
1633	GRE	1	4	2003		1	2	492	49		2011-02-01	1899-12-31 09:50:00	1	9	27	133.4	52	2
1634	GRE	1	11	2003		1	2	492	49		2011-02-01	1899-12-31 09:50:00	1	9	27.5	123.8	55	2
1635	GRE	1	8	2003		1	2	492	49		2011-02-01	1899-12-31 09:50:00	1	9	21.6	120	49.9	2
1636	GRE	1	11	2003		1	2	492	49		2011-02-01	1899-12-31 09:50:00	1	9	23.8	126.9	52	2
1637	GRE	1	9	2003		1	2	492	49		2011-02-01	1899-12-31 09:50:00	1	9	30.8	129.8	58.3	2
1638	GRE	1	12	2003		1	2	492	49		2011-02-01	1899-12-31 09:50:00	1	9	27.1	132.2	53.3	2
1639	GRE	1	2	2003		1	2	492	49		2011-02-01	1899-12-31 09:50:00	1	9	30.1	128.5	56.4	2
1640	GRE	1	9	2003		1	2	492	49		2011-02-01	1899-12-31 09:50:00	1	9	29	140.3	56.4	2
1641	GRE	1	4	2003		1	2	492	49		2011-02-01	1899-12-31 09:50:00	1	9	29.7	132.3	55.2	2
1642	GRE	1	8	2003		1	2	492	49		2011-02-01	1899-12-31 09:50:00	1	9	37.1	131.8	66.3	2
1643	GRE	2	10	2003		1	2	492	49		2011-02-01	1899-12-31 09:50:00	1	9	23.8	124.4	51	2
1644	GRE	2	3	2003		1	2	492	49		2011-02-01	1899-12-31 09:50:00	1	9	21.3	117.7	51	2
1645	GRE	2	3	2003		1	2	492	49		2011-02-01	1899-12-31 09:50:00	1	9	32	128.1	63	2
1646	GRE	2	2	2003		1	2	492	49		2011-02-01	1899-12-31 09:50:00	1	9	24.2	125.3	50.2	2
1647	GRE	2	12	2003		1	2	492	49		2011-02-01	1899-12-31 09:50:00	1	9	24.6	118.1	60	2
1648	GRE	2	5	2003		3	2	562	56		2011-01-25	1899-12-31 10:00:00	1	9	38.2	130	78	2
1649	GRE	2	1	2003		3	2	562	56		2011-01-25	1899-12-31 10:30:00	1	9	36.9	124.5	79	2
1650	GRE	1	5	2003		3	2	562	56		2011-01-25	1899-12-31 10:55:00	1	9	22.4	118	54	2
1651	GRE	1	6	2003		3	2	562	56		2011-01-25	1899-12-31 11:25:00	1	9	30.9	129	64	2
1652	GRE	1	3	2003		3	2	562	56		2011-01-25	1899-12-31 11:45:00	1	9	23.7	125.5	59	2
1653	GRE	2	8	2003		3	2	562	56		2011-01-25	1899-12-31 12:15:00	1	9	25.8	125	60.5	2
1654	GRE	2	4	2003		3	2	562	56		2011-01-25	1899-12-31 12:15:00	1	9	25.7	123.2	55.9	2
1655	GRE	2	11	2003		3	2	562	56		2011-01-25	1899-12-31 12:15:00	1	9	34.8	131.6	60.5	2
1656	GRE	2	5	2003		3	2	562	56		2011-01-25	1899-12-31 12:15:00	1	9	26	125.1	54.5	2
1657	GRE	2	2	2003		3	2	562	56		2011-01-25	1899-12-31 12:15:00	1	9	31.7	135.3	58.5	2
1658	GRE	2	4	2003		3	2	562	56		2011-01-25	1899-12-31 12:15:00	1	9	29.4	126.3	58.2	2
1659	GRE	2	2	2003		3	2	562	56		2011-01-25	1899-12-31 12:15:00	1	9	29	131.1	54.5	2
1660	GRE	1	9	2003		3	2	562	56		2011-01-25	1899-12-31 12:15:00	1	9	28.8	130.3	54.7	2
1661	GRE	1	7	2003		3	2	562	56		2011-01-25	1899-12-31 12:15:00	1	9	24.6	125.5	54.5	2
1662	GRE	2	12	2003		3	2	562	56		2011-01-25	1899-12-31 12:15:00	1	9	28.5	129.9	56.5	2
1663	GRE	1	12	2003		3	2	562	56		2011-01-25	1899-12-31 12:15:00	1	9	35.3	131	63.6	2
1664	GRE	2	9	2003		3	2	562	56		2011-01-25	1899-12-31 12:15:00	1	9	39.4	136.3	64.5	2
1665	GRE	1	11	2003		3	2	562	56		2011-01-25	1899-12-31 12:15:00	1	9	29.1	136	55.9	2
1666	GRE	1	4	2003		3	2	562	56		2011-01-25	1899-12-31 12:15:00	1	9	31.4	127.2	60	2
1667	GRE	1	2	2003		3	2	562	56		2011-01-25	1899-12-31 12:15:00	1	9	27.3	124.3	56.9	2
1668	GRE	1	6	2003		3	2	562	56		2011-01-25	1899-12-31 12:15:00	1	9	25.2	123.4	53.6	2
1669	GRE	2	8	2003		1	2	482	48		2010-12-21	1899-12-31 12:30:00	1	9	32.1	125.6	59	2
1670	GRE	2	11	2003		1	2	482	48		2010-12-21	1899-12-31 12:30:00	1	9	19.4	118	48.5	2
1671	GRE	2	10	2003		1	2	482	48		2010-12-21	1899-12-31 12:30:00	1	9	24.5	121	53	2
1672	GRE	1	12	2003		1	2	482	48		2010-12-21	1899-12-31 12:30:00	1	9	23.5	122.3	52.5	2
1673	GRE	1	9	2003		1	2	482	48		2010-12-21	1899-12-31 12:30:00	1	9	33.8	127	63	2
1674	GRE	1	11	2003		1	2	482	48		2010-12-21	1899-12-31 12:30:00	1	9	23.2	130.9	59	2
1675	GRE	2	5	2003		1	2	482	48		2010-12-21	1899-12-31 12:30:00	1	9	23.5	125	50	2
1676	GRE	1	5	2003		1	2	482	48		2010-12-21	1899-12-31 12:30:00	1	9	22.2	128	52	2
1677	GRE	1	9	2003		1	2	482	48		2010-12-21	1899-12-31 12:30:00	1	9	22.8	119	51	2
1678	GRE	2	5	2003		1	2	482	48		2010-12-21	1899-12-31 12:30:00	1	9	30	134	58.5	2
1679	GRE	2	9	2003		1	2	482	48		2010-12-21	1899-12-31 12:30:00	1	9	22.9	122	52	2
1680	GRE	1	2	2003		1	2	482	48		2010-12-21	1899-12-31 12:30:00	1	9	31.1	130.4	59.5	2
1681	GRE	1	6	2003		1	2	482	48		2010-12-21	1899-12-31 12:30:00	1	9	29.1	131.6	56.3	2
1682	GRE	1	1	2003		1	2	482	48		2010-12-21	1899-12-31 12:30:00	1	9	23.5	127	51.5	2
1683	GRE	1	5	2003		1	2	482	48		2010-12-21	1899-12-31 12:30:00	1	9	24.2	121.5	54	2
1684	GRE	2	7	2003		1	2	482	48		2010-12-21	1899-12-31 12:30:00	1	9	36.5	130.4	69	2
1685	GRE	2	8	2003		1	2	482	48		2010-12-21	1899-12-31 12:30:00	1	9	24.9	130.9	51.2	2
1686	GRE	1	2	2003		1	2	482	48		2010-12-21	1899-12-31 12:30:00	1	9	29.3	127.4	59.4	2
1687	GRE	1	5	2003		1	2	482	48		2010-12-21	1899-12-31 12:30:00	1	9	32	136.9	61	2
1688	GRE	1	9	2003		1	2	482	48		2010-12-21	1899-12-31 12:30:00	1	9	39.6	135	72	2
1689	GRE	1	4	2003		1	2	482	48		2010-12-21	1899-12-31 12:30:00	1	9	27.4	125	59	2
1690	GRE	2	3	2003		1	2	482	48		2010-12-21	1899-12-31 12:30:00	1	9	32.9	131.5	60.2	2
1691	GRE	2	2	2003		1	2	482	48		2010-12-21	1899-12-31 12:30:00	1	9	30.6	131.2	59.8	2
1692	GRE	2	8	2003		1	2	482	48		2010-12-21	1899-12-31 12:30:00	1	9	22.4	120.5	53.3	2
1693	GRE	2	6	2003		1	2	482	48		2010-12-21	1899-12-31 12:30:00	1	9	19.2	120.8	48	2
1694	GRE	2	6	2003		1	2	482	48		2010-12-21	1899-12-31 12:30:00	1	9	37.7	132.5	66.5	2
1695	GRE	2	6	2003		1	2	482	48		2010-12-21	1899-12-31 12:30:00	1	9	34.9	134	60	2
1696	GRE	1	2	2003		1	2	482	48		2010-12-21	1899-12-31 12:30:00	1	9	38.5	134.2	70.5	2
1697	GRE	2	10	2003		1	2	572	57		2011-01-14	1899-12-31 09:30:00	1	9	22.8	126	49	2
1698	GRE	1	11	2003		1	2	572	57		2011-01-14	1899-12-31 09:30:00	1	9	37.2	131	71	2
1699	GRE	2	8	2003		1	2	572	57		2011-01-14	1899-12-31 09:30:00	1	9	29.6	123	62	2
1700	GRE	2	9	2003		1	2	572	57		2011-01-14	1899-12-31 09:30:00	1	9	18.6	114	52.5	2
1701	GRE	2	3	2003		1	2	572	57		2011-01-14	1899-12-31 09:30:00	1	9	22.3	121	49	2
1702	GRE	1	12	2003		1	2	572	57		2011-01-14	1899-12-31 09:30:00	1	9	35.9	122.5	58	2
1703	GRE	1	8	2003		1	2	572	57		2011-01-14	1899-12-31 09:30:00	1	9	24.2	122	54	2
1704	GRE	1	12	2003		1	2	572	57		2011-01-14	1899-12-31 09:30:00	1	9	24	127	53	2
1705	GRE	2	11	2003		1	2	572	57		2011-01-14	1899-12-31 09:30:00	1	9	30.3	124.5	61	2
1706	GRE	2	9	2003		1	2	572	57		2011-01-14	1899-12-31 09:30:00	1	9	23.6	125	55	2
1707	GRE	1	5	2003		1	2	572	57		2011-01-14	1899-12-31 09:30:00	1	9	34.3	122.5	69	2
1708	GRE	2	6	2003		1	2	572	57		2011-01-14	1899-12-31 09:30:00	1	9	21.9	123	53	2
1709	GRE	2	4	2003		1	2	572	57		2011-01-14	1899-12-31 09:30:00	1	9	22.2	127.5	51	2
1710	GRE	2	4	2003		1	2	572	57		2011-01-14	1899-12-31 09:30:00	1	9	22.5	118.5	54	2
1711	GRE	2	6	2003		1	2	572	57		2011-01-14	1899-12-31 09:30:00	1	9	24.1	122.1	51	2
1712	GRE	2	8	2003		1	2	572	57		2011-01-14	1899-12-31 09:30:00	1	9	23.1	127.8	51.9	2
1713	GRE	1	10	2003		1	2	572	57		2011-01-14	1899-12-31 09:30:00	1	9	36.8	131.7	71.5	2
1714	GRE	1	1	2003		1	2	572	57		2011-01-14	1899-12-31 09:30:00	1	9	24.9	121.6	54.3	2
1715	GRE	2	10	2003		1	2	572	57		2011-01-14	1899-12-31 09:30:00	1	9	20.8	122.5	49.7	2
1716	GRE	1	10	2003		1	2	572	57		2011-01-14	1899-12-31 09:30:00	1	9	29.7	133.6	57.9	2
1717	GRE	2	8	2003		1	2	572	57		2011-01-14	1899-12-31 09:30:00	1	9	47.1	135.2	80.9	2
1718	GRE	1	4	2003		1	2	572	57		2011-01-14	1899-12-31 09:30:00	1	9	32.3	129.9	62.5	2
1719	GRE	1	1	2003		1	2	572	57		2011-01-14	1899-12-31 09:30:00	1	9	24.8	123.4	53	2
1720	GRE	1	5	2003		1	2	572	57		2011-01-14	1899-12-31 09:30:00	1	9	44.2	140.3	72.5	2
1721	GRE	2	9	2003		1	2	572	57		2011-01-14	1899-12-31 09:30:00	1	9	25.7	125.8	56.5	2
1722	GRE	2	2	2003		1	2	572	57		2011-01-14	1899-12-31 09:30:00	1	9	21.4	125.5	50.6	2
1723	GRE	1	4	2003		1	2	572	57		2011-01-14	1899-12-31 09:30:00	1	9	29.9	132.5	55.4	2
1724	GRE	1	9	2003		1	2	572	57		2011-01-14	1899-12-31 09:30:00	1	9	37.3	132	66.5	2
1725	GRE	2	1	2003		1	2	572	57		2011-01-14	1899-12-31 09:30:00	1	9	24	124.6	51.2	2
1726	GRE	2	5	2003		1	2	1162	116		2011-02-01	1899-12-31 09:30:00	1	9	29.7	130.9	57.1	2
1727	GRE	1	8	2003		1	2	1162	116		2011-02-01	1899-12-31 09:40:00	1	9	24.3	129.8	50.5	2
1728	GRE	1	7	2003		1	2	1162	116		2011-02-01	1899-12-31 10:10:00	1	9	30.6	129.5	62.6	2
1729	GRE	2	6	2003		1	2	1162	116		2011-02-01	1899-12-31 10:15:00	1	9	25.4	127	54.4	2
1730	GRE	2	5	2003		1	2	1162	116		2011-02-01	1899-12-31 10:30:00	1	9	43.3	135.8	72	2
1731	GRE	1	5	2003		1	2	1162	116		2011-02-01	1899-12-31 10:40:00	1	9	23.8	128.7	53.9	2
1732	GRE	2	6	2003		1	2	1162	116		2011-02-01	1899-12-31 10:50:00	1	9	31.4	126	62.8	2
1733	GRE	1	12	2003		1	2	1162	116		2011-02-01	1899-12-31 11:00:00	1	9	30.2	131.2	58.4	2
1734	GRE	2	7	2003		1	2	1162	116		2011-02-01	1899-12-31 10:20:00	1	9	32.1	131.5	60.2	2
1735	GRE	2	5	2003		1	2	1162	116		2011-02-01	1899-12-31 10:35:00	1	9	39.7	142.2	62.8	2
1736	GRE	2	5	2003		1	2	532	53		2011-02-03	1899-12-31 10:50:00	1	9	26	127.5	53.5	4
1737	GRE	2	7	2003		1	2	532	53		2011-02-03	1899-12-31 10:45:00	1	9	22.6	119.9	57.8	4
1738	GRE	2	6	2003		1	2	532	53		2011-02-03	1899-12-31 10:45:00	1	9	21.5	117.9	51.2	2
1739	GRE	2	6	2003		1	2	532	53		2011-02-03	1899-12-31 10:45:00	1	9	32.2	128.3	63.2	2
1740	GRE	2	6	2003		1	2	532	53		2011-02-03	1899-12-31 10:45:00	1	9	24.4	125.5	50.4	2
1741	GRE	2	7	2003		1	2	532	53		2011-02-03	1899-12-31 10:45:00	1	9	24.8	118.3	60.2	2
1742	GRE	2	7	2003		1	2	532	53		2011-02-03	1899-12-31 10:45:00	1	9	25.9	123.4	56.1	2
1743	GRE	2	9	2003		1	2	532	53		2011-02-03	1899-12-31 10:45:00	1	9	35	131.8	60.7	2
1744	GRE	2	5	2003		1	2	532	53		2011-02-03	1899-12-31 10:45:00	1	9	26.2	125.3	54.7	2
1745	GRE	2	11	2003		1	2	532	53		2011-02-03	1899-12-31 10:45:00	1	9	31.9	135.5	58.7	2
1746	GRE	2	4	2003		1	2	532	53		2011-02-03	1899-12-31 10:45:00	1	9	29.6	126.5	58.4	2
1747	GRE	1	5	2003		1	2	532	53		2011-02-03	1899-12-31 10:45:00	1	9	38.1	127.8	73	2
1748	GRE	1	11	2003		1	2	532	53		2011-02-03	1899-12-31 10:45:00	1	9	27.1	129.1	62	2
1749	GRE	2	1	2003		1	2	532	53		2011-02-03	1899-12-31 10:45:00	1	9	27.7	125	58.5	2
1750	GRE	1	3	2003		1	2	532	53		2011-02-03	1899-12-31 10:45:00	1	9	20.7	118.2	50	2
1751	GRE	1	6	2003		1	2	532	53		2011-02-03	1899-12-31 10:45:00	1	9	27	125.7	57.5	2
1752	GRE	2	12	2003		1	2	532	53		2011-02-03	1899-12-31 10:45:00	1	9	29.4	121.9	62.5	2
1753	GRE	2	7	2003		1	2	532	53		2011-02-03	1899-12-31 10:45:00	1	9	22.4	123.5	54.2	2
1754	GRE	1	12	2003		1	2	502	50		2010-12-22	1899-12-31 11:15:00	1	9	28.2	125.5	59	2
1755	GRE	2	10	2003		1	2	502	50		2010-12-22	1899-12-31 11:15:00	1	9	28	125	59	2
1756	GRE	1	3	2003		1	2	502	50		2010-12-22	1899-12-31 11:15:00	1	9	22.5	119.9	57	2
1757	GRE	2	3	2003		1	2	502	50		2010-12-22	1899-12-31 11:15:00	1	9	27.2	122.4	58	2
1758	GRE	1	9	2003		1	2	502	50		2010-12-22	1899-12-31 11:15:00	1	9	24.2	122.9	53.5	2
1759	GRE	1	11	2003		1	2	502	50		2010-12-22	1899-12-31 11:15:00	1	9	29.3	132.2	59	2
1760	GRE	2	2	2003		1	2	502	50		2010-12-22	1899-12-31 11:15:00	1	9	27.8	126.3	61.2	2
1761	GRE	2	7	2003		1	2	502	50		2010-12-22	1899-12-31 11:15:00	1	9	29.2	131.3	54.7	2
1762	GRE	1	7	2003		1	2	502	50		2010-12-22	1899-12-31 11:15:00	1	9	29	130.5	54.9	2
1763	GRE	1	11	2003		1	2	502	50		2010-12-22	1899-12-31 11:15:00	1	9	24.8	125.7	54.7	2
1764	GRE	2	10	2003		1	2	502	50		2010-12-22	1899-12-31 11:15:00	1	9	28.7	130.1	56.7	2
1765	GRE	1	1	2003		1	2	502	50		2010-12-22	1899-12-31 11:15:00	1	9	35.5	131.2	63.8	2
1766	GRE	2	7	2003		1	2	502	50		2010-12-22	1899-12-31 11:15:00	1	9	39.6	136.5	64.7	2
1767	GRE	1	8	2003		1	2	502	50		2010-12-22	1899-12-31 11:15:00	1	9	29.3	136.2	56.1	2
1768	GRE	1	6	2003		1	2	502	50		2010-12-22	1899-12-31 11:15:00	1	9	31.6	127.4	60.2	2
1769	GRE	1	10	2003		1	2	502	50		2010-12-22	1899-12-31 11:15:00	1	9	27.5	124.5	57.1	2
1770	GRE	1	11	2003		1	2	502	50		2010-12-22	1899-12-31 11:15:00	1	9	25.4	123.6	53.8	2
1771	GRE	1	11	2003		1	2	502	50		2010-12-22	1899-12-31 11:15:00	1	9	31.3	130.6	59.7	2
1772	GRE	1	2	2003		1	2	512	51		2011-01-31	1899-12-31 09:40:00	1	9	30.6	128	65	4
1773	GRE	1	8	2003		1	2	512	51		2011-01-31	1899-12-31 09:35:00	1	9	24.5	124	55	4
1774	GRE	1	7	2003		1	2	512	51		2011-01-31	1899-12-31 09:40:00	1	9	24.5	123.7	54	4
1775	GRE	1	11	2003		1	2	512	51		2011-01-31	1899-12-31 09:35:00	1	9	28.6	129.9	58.8	4
1776	GRE	1	6	2003		1	2	512	51		2011-01-31	1899-12-31 09:45:00	1	9	24.7	126.6	52.6	2
1777	GRE	2	12	2003		1	2	512	51		2011-01-31	1899-12-31 09:10:00	1	9	19.1	116.5	49	3
1778	GRE	1	11	2003		1	2	512	51		2011-01-31	1899-12-31 09:30:00	1	9	26.1	124.5	58	4
1779	GRE	2	11	2002		1	2	512	51		2011-01-31	1899-12-31 09:20:00	1	9	21.6	126.5	51.5	3
1780	GRE	1	3	2003		1	2	512	51		2011-01-31	1899-12-31 09:25:00	1	9	30.2	133.3	60.3	4
1781	GRE	2	11	2003		1	2	512	51		2011-01-31	1899-12-31 09:50:00	1	9	33.3	123.3	74.7	4
1782	GRE	2	3	2003		1	2	512	51		2011-01-31	1899-12-31 09:50:00	1	9	34.7	127.4	76.3	4
1783	GRE	2	4	2003		1	2	512	51		2011-01-31	1899-12-31 09:30:00	1	9	36.2	134.5	70.5	4
1784	GRE	1	7	2003		1	2	512	51		2011-01-31	1899-12-31 09:30:00	1	9	29.3	131.8	56.5	2
1785	GRE	1	1	2003		1	2	512	51		2011-01-31	1899-12-31 09:30:00	1	9	23.7	127.2	51.7	2
1786	GRE	2	9	2003		1	2	512	51		2011-01-31	1899-12-31 09:30:00	1	9	23.6	120.4	53.5	2
1787	GRE	1	8	2003		1	2	512	51		2011-01-31	1899-12-31 09:30:00	1	9	30.1	126	61	2
1788	GRE	2	8	2003		1	2	512	51		2011-01-31	1899-12-31 09:30:00	1	9	35.5	136	61.5	2
1789	GRE	2	11	2003		1	2	512	51		2011-01-31	1899-12-31 09:30:00	1	9	31.2	121.8	63.5	2
1790	GRE	2	2	2003		1	2	512	51		2011-01-31	1899-12-31 09:30:00	1	9	25.9	124	58	2
1791	GRE	1	12	2003		1	2	512	51		2011-01-31	1899-12-31 09:30:00	1	9	26.7	128.3	58	2
1792	GRE	1	7	2003		1	2	512	51		2011-01-31	1899-12-31 09:30:00	1	9	27.4	130.7	60	2
1793	GRE	1	6	2003		1	2	522	52		2010-11-20	1899-12-31 09:15:00	1	9	22	120	49	2
1794	GRE	2	11	2003		1	2	522	52		2010-11-20	1899-12-31	1	9	27.5	127.5	24.5	2
1795	GRE	2	4	2003		1	2	522	52		2010-11-20	1899-12-31 09:40:00	1	9	35.7	134	63	2
1796	GRE	2	5	2003		1	2	522	52		2010-11-20	1899-12-31 11:00:00	1	9	21.3	122	50	2
1797	GRE	2	6	2003		1	2	522	52		2010-11-20	1899-12-31 09:45:00	1	9	34.6	134	63	2
1798	GRE	2	9	2003		1	2	522	52		2010-11-20	1899-12-31 10:00:00	1	9	38.7	138.5	66	2
1799	GRE	1	8	2003		1	2	522	52		2010-11-20	1899-12-31 10:00:00	1	9	25.4	130.3	56.7	2
1800	GRE	2	9	2003		1	2	522	52		2010-11-20	1899-12-31 10:00:00	1	9	26.7	127	56	2
1801	GRE	2	6	2003		1	2	522	52		2010-11-20	1899-12-31 10:00:00	1	9	25.6	128.7	54	2
1802	GRE	1	5	2003		1	2	522	52		2010-11-20	1899-12-31 10:00:00	1	9	24.1	124.5	52.8	2
1803	GRE	2	5	2003		1	2	522	52		2010-11-20	1899-12-31 10:00:00	1	9	26.2	125.5	54	2
1804	GRE	1	2	2003		1	2	522	52		2010-11-20	1899-12-31 10:00:00	1	9	34.1	133.2	64.5	2
1805	GRE	1	5	2003		1	2	522	52		2010-11-20	1899-12-31 10:00:00	1	9	24.4	121.7	54.2	2
1806	GRE	2	10	2003		1	2	522	52		2010-11-20	1899-12-31 10:00:00	1	9	36.7	130.6	69.2	2
1807	GRE	2	11	2003		1	2	522	52		2010-11-20	1899-12-31 10:00:00	1	9	25.1	131.1	51.4	2
1808	GRE	1	9	2003		1	2	522	52		2010-11-20	1899-12-31 10:00:00	1	9	29.5	127.6	59.6	2
1809	GRE	1	7	2003		1	2	522	52		2010-11-20	1899-12-31 10:00:00	1	9	32.2	137.1	61.2	2
1810	GRE	1	12	2003		1	2	522	52		2010-11-20	1899-12-31 10:00:00	1	9	39.8	135.2	72.2	2
1811	GRE	1	7	2003		1	2	522	52		2010-11-20	1899-12-31 10:00:00	1	9	27.6	125.2	59.2	2
1812	GRE	2	3	2003		1	2	522	52		2010-11-20	1899-12-31 10:00:00	1	9	33.1	131.7	60.4	2
1813	GRE	2	7	2003		1	2	522	52		2010-11-20	1899-12-31 10:00:00	1	9	30.8	131.4	60	2
1814	GRE	2	5	2003		1	2	522	52		2010-11-20	1899-12-31 10:00:00	1	9	22.6	120.7	53.5	2
1815	GRE	2	8	2003		2	2	542	54		2010-12-20	1899-12-31 10:05:00	1	9	32.5	130	66	2
1816	GRE	2	3	2003		2	2	542	54		2010-12-20	1899-12-31 10:00:00	1	9	25.9	126.5	51.5	2
1817	GRE	2	6	2003		2	2	542	54		2010-12-20	1899-12-31 09:55:00	1	9	38.7	130.5	69.5	2
1818	GRE	2	6	2003		2	2	542	54		2010-12-20	1899-12-31 09:35:00	1	9	34.4	130	70	2
1819	GRE	2	1	2003		2	2	542	54		2010-12-20	1899-12-31 10:10:00	1	9	22.8	125.5	51.5	2
1820	GRE	2	2	2003		2	2	542	54		2010-12-20	1899-12-31 09:50:00	1	9	39.5	132	73	2
1821	GRE	1	10	2003		2	2	542	54		2010-12-20	1899-12-31 09:50:00	1	9	29.4	122.5	65	2
1822	GRE	1	5	2003		2	2	542	54		2010-12-20	1899-12-31 10:15:00	1	9	21.9	118.5	55.5	2
1823	GRE	1	9	2003		2	2	542	54		2010-12-20	1899-12-31 10:10:00	1	9	20.4	114.5	55	2
1824	GRE	1	9	2003		2	2	542	54		2010-12-20	1899-12-31 10:20:00	1	9	23.6	121	55	2
1825	GRE	1	11	2003		2	2	542	54		2010-12-20	1899-12-31 10:20:00	1	9	23.6	121	54.5	2
1826	GRE	1	2	2003		2	2	542	54		2010-12-20	1899-12-31 09:55:00	1	9	26	119.5	61	2
1827	GRE	2	6	2003		2	2	542	54		2010-12-21	1899-12-31 09:50:00	1	9	26.6	128	58	2
1828	GRE	2	8	2003		3	2	542	54		2010-12-21	1899-12-31 09:50:00	1	9	23	120.3	52.5	2
1829	GRE	2	3	2003		3	2	542	54		2010-12-21	1899-12-31 09:45:00	1	9	26.2	130	55.5	2
1830	GRE	2	3	2003		3	2	542	54		2010-12-21	1899-12-31 09:30:00	1	9	23.5	117.5	55.5	2
1831	GRE	2	2	2003		3	2	542	54		2010-12-21	1899-12-31 09:30:00	1	9	36	132	73	2
1832	GRE	2	3	2003		3	2	542	54		2010-12-21	1899-12-31 09:25:00	1	9	23.4	124	55	2
1833	GRE	1	12	2003		3	2	542	54		2010-12-21	1899-12-31 10:10:00	1	9	33.5	131	67	2
1834	GRE	1	7	2003		3	2	542	54		2010-12-21	1899-12-31 09:45:00	1	9	38.5	137.5	69.5	2
1835	GRE	1	12	2003		3	2	542	54		2010-12-21	1899-12-31 09:40:00	1	9	23.8	119.2	55	2
1836	GRE	1	12	2003		3	2	542	54		2010-12-21	1899-12-31 09:40:00	1	9	23.6	117.5	56	2
1837	GRE	1	6	2003		3	2	542	54		2010-12-21	1899-12-31 09:40:00	1	9	24.3	124.2	57.5	2
1838	GRE	1	7	2003		3	2	542	54		2010-12-21	1899-12-31 09:30:00	1	9	32.4	139.5	62	2
1839	GRE	2	5	2003		3	2	542	54		2010-12-21	1899-12-31 10:30:00	1	9	22	120	55	2
1840	GRE	2	8	2003		3	2	542	54		2010-12-21	1899-12-31 10:35:00	1	9	32.3	133.5	65	2
1841	GRE	2	11	2003		3	2	542	54		2010-12-21	1899-12-31 10:30:00	1	9	30.4	128	65	2
1842	GRE	2	5	2003		3	2	542	54		2010-12-21	1899-12-31 10:20:00	1	9	27.3	127.2	59	2
1843	GRE	1	10	2003		3	2	542	54		2010-12-21	1899-12-31 10:35:00	1	9	29.1	126.5	64	2
1844	GRE	1	6	2003		3	2	542	54		2010-12-21	1899-12-31 10:30:00	1	9	25.1	122.2	57	2
1845	GRE	1	9	2003		3	2	542	54		2010-12-21	1899-12-31 10:25:00	1	9	24.8	125.5	59	2
1846	GRE	1	7	2003		3	2	542	54		2010-12-21	1899-12-31 10:20:00	1	9	27.3	131.5	57	2
1847	GRE	1	5	2002		3	2	542	54		2010-12-21	1899-12-31 10:20:00	1	9	30.5	128.5	60	2
1848	GRE	1	5	2003		3	2	542	54		2010-12-21	1899-12-31 10:20:00	1	9	30.8	131.5	66	2
1849	GRE	1	1	2003		2	2	1042	104		2011-01-14	1899-12-31 10:30:00	1	9	29.1	131	59	4
1850	GRE	1	11	2003		2	2	1042	104		2011-01-14	1899-12-31 10:25:00	1	9	29.9	125	61	4
1851	GRE	1	11	2003		2	2	1042	104		2011-01-14	1899-12-31 10:20:00	1	9	26.4	125.5	53	4
1852	GRE	2	3	2003		2	2	1042	104		2011-01-14	1899-12-31 10:15:00	1	9	18.1	123	48	4
1853	GRE	2	12	2003		2	2	1042	104		2011-01-14	1899-12-31 10:10:00	1	9	22.1	117	56	4
1854	GRE	1	7	2003		2	2	1042	104		2011-01-14	1899-12-31 10:05:00	1	9	42.7	130	78	4
1855	GRE	2	6	2003		2	2	1042	104		2011-01-14	1899-12-31 10:00:00	1	9	27	118	63	4
1856	GRE	2	6	2003		2	2	1042	104		2011-01-14	1899-12-31 09:55:00	1	9	30.4	131	62	4
1857	GRE	2	5	2003		2	2	1042	104		2011-01-14	1899-12-31 09:50:00	1	9	33.9	132.5	63	4
1858	GRE	2	4	2003		2	2	1042	104		2011-01-14	1899-12-31 09:40:00	1	9	29	120	61	4
1859	GRE	2	9	2003		2	2	1042	104		2011-01-14	1899-12-31 09:35:00	1	9	30.1	128.5	58	4
1860	GRE	1	9	2003		2	2	1042	104		2011-01-14	1899-12-31 09:30:00	1	9	26	129	52	4
1861	GRE	2	5	2003		2	2	1042	104		2011-01-14	1899-12-31 09:20:00	1	9	33.1	130	69	4
1862	GRE	1	7	2003		2	2	1042	104		2011-01-14	1899-12-31 09:15:00	1	9	35.9	131.5	72	4
1863	GRE	1	4	2003		2	2	1042	104		2011-01-14	1899-12-31 09:10:00	1	9	31.5	132	61	4
1864	GRE	2	9	2003		2	2	1042	104		2011-01-14	1899-12-31 09:00:00	1	9	28.7	129.5	57	2
1865	GRE	2	2	2003		2	2	1042	104		2011-01-14	1899-12-31 08:55:00	1	9	29.2	129	62	4
1866	GRE	2	1	2003		2	2	1042	104		2011-01-14	1899-12-31 08:50:00	1	9	23.3	121	54	4
1867	GRE	2	5	2003		2	2	1042	104		2011-01-14	1899-12-31 08:45:00	1	9	29.5	133.5	58.5	4
1868	GRE	1	12	2003		2	2	1042	104		2011-01-14	1899-12-31 08:40:00	1	9	28.2	125	58.5	4
1869	GRE	1	2	2003		2	2	1042	104		2011-01-14	1899-12-31 08:35:00	1	9	32.8	134	64.5	4
1870	GRE	1	9	2003		2	2	1042	104		2011-01-14	1899-12-31 08:30:00	1	9	41	124	82	4
1871	GRE	2	4	2004		2	2	1042	104		2011-01-14	1899-12-31 08:20:00	1	9	26.6	126	59	4
1872	GRE	2	11	2003		2	2	1042	104		2011-01-14	1899-12-31 08:20:00	1	9	19.4	121	48.2	2
1873	GRE	2	6	2003		2	2	1042	104		2011-01-14	1899-12-31 08:20:00	1	9	37.9	132.7	66.7	2
1874	GRE	2	1	2003		2	2	1042	104		2011-01-14	1899-12-31 08:20:00	1	9	35.1	134.2	60.2	2
1875	GRE	1	5	2003		2	2	1042	104		2011-01-14	1899-12-31 08:20:00	1	9	22.7	121.5	53	2
1876	GRE	1	2	2003		2	2	1042	104		2011-01-14	1899-12-31 08:20:00	1	9	31.3	131.9	61.5	2
1877	GRE	1	9	2003		2	2	1042	104		2011-01-14	1899-12-31 08:20:00	1	9	29.3	129.1	59.5	2
1878	GRE	1	1	2003		2	2	1042	104		2011-01-14	1899-12-31 08:20:00	1	9	41.9	138.1	71	2
1879	GRE	1	1	2003		2	2	1042	104		2011-01-14	1899-12-31 08:20:00	1	9	20.4	122.1	52.1	2
1880	GRE	1	10	2003		2	2	1042	104		2011-01-14	1899-12-31 08:20:00	1	9	28.8	119.5	59	2
1881	GRE	2	2	2003		1	2	942	94		2010-12-20	1899-12-31 08:30:00	1	9	28.5	131	60	2
1882	GRE	2	4	2003		1	2	942	94		2010-12-20	1899-12-31 08:40:00	1	9	26.8	125	66	2
1883	GRE	2	6	2003		1	2	942	94		2010-12-20	1899-12-31 08:45:00	1	9	21.6	120	54	2
1884	GRE	2	9	2003		1	2	942	94		2010-12-20	1899-12-31 08:35:00	1	9	34.3	125	67	2
1885	GRE	1	10	2003		1	2	942	94		2010-12-20	1899-12-31 08:50:00	1	9	26.1	129	57	2
1886	GRE	1	5	2003		1	2	942	94		2010-12-20	1899-12-31 08:50:00	1	9	33.7	119	79	2
1887	GRE	1	9	2003		1	2	942	94		2010-12-20	1899-12-31 08:55:00	1	9	43.1	129	78	2
1888	GRE	1	5	2003		1	2	942	94		2010-12-20	1899-12-31 09:00:00	1	9	26.8	123	63	2
1889	GRE	2	9	2003		1	2	942	94		2010-12-20	1899-12-31 09:20:00	1	9	27.7	126	63	2
1890	GRE	1	9	2003		1	2	942	94		2010-12-20	1899-12-31 09:00:00	1	9	44.3	127	83	3
1891	GRE	1	6	2003		1	2	942	94		2010-12-20	1899-12-31 10:30:00	1	9	30.3	135	63	2
1892	GRE	1	3	2003		1	2	942	94		2010-12-20	1899-12-31 10:40:00	1	9	24.7	130	59	2
1893	GRE	2	1	2003		2	2	1022	102		2011-02-01	1899-12-31 12:00:00	1	9	23.8	124	50	3
1894	GRE	2	6	2003		2	2	1022	102		2011-02-01	1899-12-31 12:00:00	1	9	32.5	136	62	3
1895	GRE	2	6	2003		2	2	1022	102		2011-02-01	1899-12-31 12:00:00	1	9	27.3	134	52	3
1896	GRE	2	4	2003		2	2	1022	102		2011-02-01	1899-12-31 12:00:00	1	9	30.6	127	55	3
1897	GRE	2	10	2003		2	2	1022	102		2011-02-01	1899-12-31 12:00:00	1	9	21.6	120	48	3
1898	GRE	1	8	2003		2	2	1022	102		2011-02-01	1899-12-31 12:00:00	1	9	27.5	134	59	3
1899	GRE	2	7	2003		2	2	1022	102		2011-02-01	1899-12-31 12:00:00	1	9	45	130	73	3
1900	GRE	1	5	2003		2	2	1022	102		2011-02-01	1899-12-31 12:00:00	1	9	31.6	131	56	3
1901	GRE	2	12	2003		2	2	1022	102		2011-02-01	1899-12-31 12:00:00	1	9	19.7	120	45	3
1902	GRE	1	12	2003		2	2	1022	102		2011-02-01	1899-12-31 12:00:00	1	9	26.7	130	53	3
1903	GRE	2	12	2002		2	2	1022	102		2011-02-01	1899-12-31 12:00:00	1	9	28.6	127	57	3
1904	GRE	1	5	2003		2	2	1022	102		2011-02-01	1899-12-31 12:00:00	1	9	25.3	131	50	3
1905	GRE	1	3	2003		1	2	162	16		2010-12-17	1899-12-31 12:30:00	1	9	31.5	132.7	68	4
1906	GRE	2	3	2003		1	2	162	16		2010-12-17	1899-12-31 12:30:00	1	9	38.3	130.8	70	3
1907	GRE	1	9	2003		1	2	162	16		2010-12-17	1899-12-31 12:25:00	1	9	33.4	127	71.5	3
1908	GRE	1	12	2002		1	2	162	16		2010-12-17	1899-12-31 12:30:00	1	9	36.1	132.4	67	4
1909	GRE	1	10	2003		1	2	162	16		2010-12-17	1899-12-31 12:05:00	1	9	21.5	119	55	4
1910	GRE	1	2	2003		1	2	162	16		2010-12-17	1899-12-31 12:10:00	1	9	36.9	131.2	72	4
1911	GRE	2	1	2003		1	2	162	16		2010-12-17	1899-12-31 12:10:00	1	9	30.8	135.5	60	4
1912	GRE	1	12	2003		1	2	162	16		2010-12-17	1899-12-31 12:15:00	1	9	33.4	130.4	73	3
1913	GRE	2	11	2003		1	2	162	16		2010-12-17	1899-12-31 12:20:00	1	9	20.3	119.5	58	4
1914	GRE	1	3	2003		1	2	162	16		2010-12-17	1899-12-31 12:20:00	1	9	23.2	129	55	3
1915	GRE	2	6	2003		1	2	162	16		2010-12-17	1899-12-31 12:20:00	1	9	25	125	51.7	2
1916	GRE	1	9	2003		1	2	162	16		2010-12-17	1899-12-31 12:20:00	1	9	32.3	117.9	71	2
1917	GRE	2	6	2003		1	2	162	16		2010-12-17	1899-12-31 12:20:00	1	9	40.4	126.1	75	2
1918	GRE	1	6	2003		1	2	162	16		2010-12-17	1899-12-31 12:20:00	1	9	31.7	129	62	2
1919	GRE	1	12	2003		1	2	162	16		2010-12-17	1899-12-31 12:20:00	1	9	28.9	125.9	64	2
1920	GRE	1	10	2003		1	2	162	16		2010-12-17	1899-12-31 12:20:00	1	9	38.7	134.4	70.7	2
1921	GRE	2	1	2003		1	2	162	16		2010-12-17	1899-12-31 12:20:00	1	9	24.3	122.3	51.2	2
1922	GRE	2	3	2003		1	2	162	16		2010-12-17	1899-12-31 12:20:00	1	9	23.3	128	52.1	2
1923	GRE	1	8	2003		1	2	162	16		2010-12-17	1899-12-31 12:20:00	1	9	37	131.9	71.7	2
1924	GRE	2	4	2003		1	2	162	16		2010-12-17	1899-12-31 12:20:00	1	9	35.4	125.9	52.2	2
1925	GRE	1	9	2003		1	2	162	16		2010-12-17	1899-12-31 12:20:00	1	9	30.2	132.2	57.6	2
1926	GRE	1	12	2003		1	2	162	16		2010-12-17	1899-12-31 12:20:00	1	9	37.9	130.2	70.7	2
1927	GRE	2	6	2003		1	2	162	16		2010-12-17	1899-12-31 12:20:00	1	9	26	120.7	60.3	2
1928	GRE	2	6	2003		1	2	162	16		2010-12-17	1899-12-31 12:20:00	1	9	32.1	124.6	65.7	2
1929	GRE	1	10	2003		1	2	162	16		2010-12-17	1899-12-31 12:20:00	1	9	29.2	124.5	60.2	2
1930	GRE	2	5	2003		1	2	32	3		2010-12-22	1899-12-31 13:20:00	1	9	35.1	128.8	73	2
1931	GRE	1	9	2002		1	2	32	3		2010-12-22	1899-12-31 13:25:00	1	9	47.3	134.8	60	2
1932	GRE	1	9	2003		1	2	32	3		2010-12-22	1899-12-31 13:20:00	1	9	28.6	127.1	58	2
1933	GRE	1	5	2003		1	2	32	3		2010-12-22	1899-12-31 13:20:00	1	9	28.5	134.6	54.2	2
1934	GRE	1	4	2003		1	2	32	3		2010-12-22	1899-12-31 13:20:00	1	9	26.9	125	58.7	2
1935	GRE	1	4	2003		1	2	32	3		2010-12-22	1899-12-31 13:15:00	1	9	24.3	127.6	56.3	2
1936	GRE	1	1	2003		1	2	32	3		2010-12-22	1899-12-31 13:10:00	1	9	30.4	122.6	61.8	2
1937	GRE	2	3	2003		1	2	32	3		2010-12-22	1899-12-31 13:10:00	1	9	24.5	127.7	53.8	2
1938	GRE	1	7	2003		1	2	32	3		2010-12-22	1899-12-31 13:05:00	1	9	28.6	126.3	61.1	2
1939	GRE	1	9	2003		1	2	32	3		2010-12-22	1899-12-31 13:05:00	1	9	28.5	132.2	56.8	2
1940	GRE	2	4	2003		1	2	32	3		2010-12-22	1899-12-31 13:00:00	1	9	24.5	123.7	53.6	2
1941	GRE	2	3	2003		1	2	32	3		2010-12-22	1899-12-31 12:40:00	1	9	38	134.2	66.5	2
1942	GRE	1	4	2003		1	2	32	3		2010-12-22	1899-12-31 12:40:00	1	9	31.3	126.9	62.7	2
1943	GRE	1	2	2003		1	2	32	3		2010-12-22	1899-12-31 12:40:00	1	9	22.5	126.8	53.9	2
1944	GRE	1	9	2003		1	2	32	3		2010-12-22	1899-12-31 12:40:00	1	9	27.9	123.9	56.5	2
1945	GRE	1	2	2003		1	2	32	3		2010-12-22	1899-12-31 12:40:00	1	9	32.5	129.5	59.2	2
1946	GRE	2	5	2003		1	2	32	3		2010-12-22	1899-12-31 12:40:00	1	9	23.3	129.1	50.7	2
1947	GRE	1	6	2003		1	2	32	3		2010-12-22	1899-12-31 12:40:00	1	9	24.4	130	53.2	2
1948	GRE	2	4	2003		1	2	172	17		2010-12-17	1899-12-31 09:55:00	1	9	24.6	124	60	3
1949	GRE	2	2	2003		1	2	172	17		2010-12-17	1899-12-31 09:55:00	1	9	24.8	123.5	53	4
1950	GRE	2	4	2003		1	2	172	17		2010-12-17	1899-12-31 09:50:00	1	9	37.3	133.6	76	3
1951	GRE	2	7	2003		1	2	172	17		2010-12-17	1899-12-31 09:45:00	1	9	33	134.5	64	4
1952	GRE	1	6	2003		1	2	172	17		2010-12-17	1899-12-31 09:45:00	1	9	26.5	126.4	60	4
1953	GRE	1	10	2003		1	2	172	17		2010-12-17	1899-12-31 10:05:00	1	9	36.7	131.5	75	3
1954	GRE	2	6	2003		1	2	172	17		2010-12-17	1899-12-31 10:00:00	1	9	22.9	121.4	56	4
1955	GRE	2	8	2003		1	2	172	17		2010-12-17	1899-12-31 09:55:00	1	9	22	118	57	4
1956	GRE	1	4	2003		1	2	172	17		2010-12-17	1899-12-31 09:40:00	1	9	28.2	137.3	60	4
1957	GRE	1	11	2002		1	2	172	17		2010-12-17	1899-12-31 09:35:00	1	9	25.1	131.4	53	3
1958	GRE	1	11	2003		1	2	172	17		2010-12-17	1899-12-31 09:40:00	1	9	27.8	125.4	62	3
1959	GRE	1	4	2003		1	2	172	17		2010-12-17	1899-12-31 09:30:00	1	9	32.2	127.5	69	4
1960	GRE	1	9	2003		1	2	172	17		2010-12-17	1899-12-31 09:30:00	1	9	23.8	122	54	4
1961	GRE	1	1	2003		1	2	172	17		2010-12-17	1899-12-31 09:25:00	1	9	24.3	130.3	55	4
1962	GRE	2	6	2003		1	2	172	17		2010-12-17	1899-12-31 09:10:00	1	9	35.8	132.5	70	2
1963	GRE	1	6	2003		1	2	172	17		2010-12-17	1899-12-31 09:15:00	1	9	25.8	125	64.5	2
1964	GRE	1	6	2003		1	2	172	17		2010-12-17	1899-12-31 09:10:00	1	9	33.6	127.8	69.5	2
1965	GRE	2	7	2003		1	2	172	17		2010-12-17	1899-12-31 09:05:00	1	9	24.2	120	60	2
1966	GRE	2	7	2003		1	2	172	17		2010-12-17	1899-12-31 09:00:00	1	9	27	126.4	55.5	2
1967	GRE	2	9	2003		1	2	172	17		2010-12-17	1899-12-31 08:55:00	1	9	25.1	123.6	58	2
1968	GRE	2	5	2003		1	2	172	17		2010-12-17	1899-12-31 08:50:00	1	9	31.6	129.2	66	2
1969	GRE	1	11	2003		1	2	172	17		2010-12-17	1899-12-31 08:30:00	1	9	35.4	131.8	72	3
1970	GRE	1	11	2003		1	2	172	17		2010-12-17	1899-12-31 08:40:00	1	9	25.1	127.1	59	3
1971	GRE	2	7	2003		1	2	172	17		2010-12-17	1899-12-31 09:20:00	1	9	45.7	140.2	84	4
1972	GRE	1	7	2003		2	2	72	7		2010-12-21	1899-12-31 08:45:00	1	9	33.9	136.4	62.4	3
1973	GRE	2	11	2003		2	2	72	7		2010-12-21	1899-12-31 08:45:00	1	9	20.7	122	53	3
1974	GRE	2	10	2003		2	2	72	7		2010-12-15	1899-12-31 08:45:00	1	9	22.1	121.1	54.6	3
1975	GRE	2	1	2003		2	2	72	7		2010-12-15	1899-12-31 09:00:00	1	9	37.2	135.4	64.6	3
1976	GRE	1	7	2003		2	2	72	7		2010-12-15	1899-12-31 09:30:00	1	9	33.8	134.2	66.7	3
1977	GRE	1	8	2003		2	2	72	7		2010-12-15	1899-12-31 09:15:00	1	9	34	130.4	65.6	3
1978	GRE	1	6	2003		2	2	72	7		2010-12-15	1899-12-31 09:30:00	1	9	36.8	136	67.3	3
1979	GRE	2	10	2003		2	2	72	7		2010-12-15	1899-12-31 09:30:00	1	9	26.1	125	55.6	3
1980	GRE	2	11	2003		2	2	72	7		2010-12-15	1899-12-31 09:45:00	1	9	22	124	52	3
1981	GRE	1	11	2003		2	2	72	7		2010-12-15	1899-12-31 09:15:00	1	9	24	124.1	56.3	3
1982	GRE	1	7	2003		2	2	72	7		2010-12-15	1899-12-31 09:00:00	1	9	35	132	66.5	3
1983	GRE	1	7	2003		2	2	72	7		2010-12-15	1899-12-31 09:00:00	1	9	32.6	138.9	60	2
1984	GRE	2	10	2003		2	2	72	7		2010-12-15	1899-12-31 09:00:00	1	9	25.2	128	49.6	2
1985	GRE	1	5	2003		2	2	72	7		2010-12-15	1899-12-31 09:00:00	1	9	31.1	127.7	60.5	2
1986	GRE	2	4	2003		2	2	72	7		2010-12-15	1899-12-31 09:00:00	1	9	46.3	138	78	2
1987	GRE	2	7	2003		2	2	72	7		2010-12-15	1899-12-31 09:00:00	1	9	44.1	137.7	74	2
1988	GRE	1	5	2003		2	2	72	7		2010-12-15	1899-12-31 09:00:00	1	9	25	130	54	2
1989	GRE	2	8	2003		2	2	72	7		2010-12-15	1899-12-31 09:00:00	1	9	26.2	129.2	53.7	2
1990	GRE	2	4	2003		2	2	72	7		2010-12-15	1899-12-31 09:00:00	1	9	26.2	129.1	53.4	2
1991	GRE	1	6	2003		2	2	72	7		2010-12-15	1899-12-31 09:00:00	1	9	33	129.7	62.7	2
1992	GRE	2	7	2003		2	2	72	7		2010-12-15	1899-12-31 09:00:00	1	9	35.6	137.9	62.6	2
1993	GRE	2	4	2003		2	2	72	7		2010-12-15	1899-12-31 09:00:00	1	9	34.2	137.2	64.2	2
1994	GRE	2	5	2003		2	2	72	7		2010-12-15	1899-12-31 09:00:00	1	9	33.1	134.4	59.7	2
1995	GRE	2	12	2003		2	2	72	7		2010-12-15	1899-12-31 09:00:00	1	9	26.6	116.4	63.4	2
1996	GRE	1	7	2003		2	2	72	7		2010-12-15	1899-12-31 09:00:00	1	9	25.7	128.2	59.9	2
1997	GRE	1	3	2003		2	2	72	7		2010-12-15	1899-12-31 09:00:00	1	9	36	137.9	64	2
1998	GRE	1	1	2003		2	2	82	8		2010-12-16	1899-12-31 09:55:00	1	9	29.3	122	65	3
[truncated: 3,684 more rows]
